# Supplementary material for: Forecasts of mortality and economic losses from poor water and sanitation in sub-Saharan Africa
Source: PLoS One. 2020 Mar 20;15(3):e0227611. doi: 10.1371/journal.pone.0227611 (PMC7083270; doi:10.1371/journal.pone.0227611)
Supplement: S1 Data — (XLSX) [file pone.0227611.s005.xlsx]

## Sheet: Population
	*1,000 (at mid year)
	Interpolation/Projection
	Original Data		50	51	52	53	54	55	56	57	58	59	60	61	62	63	64	65	66	67	68	69	70	71	72	73	74	75	76	77	78	79	80	81	82	83	84	85	86	87	88	89	90	91	92	93	94	95	96
Serial No	Country	Region	1950	1951	1952	1953	1954	1955	1956	1957	1958	1959	1960	1961	1962	1963	1964	1965	1966	1967	1968	1969	1970	1971	1972	1973	1974	1975	1976	1977	1978	1979	1980	1981	1982	1983	1984	1985	1986	1987	1988	1989	1990	1991	1992	1993	1994	1995	1996
5	Angola	SSA	4117.62	4173.1	4232.1	4293.84	4357.53	4423.22	4490.99	4561.36	4635.89	4714.68	4797.34	4752.49	4826.02	4919.59	5026.04	5134.82	5201.25	5247.47	5350.38	5471.64	5605.63	5752.96	5895.21	6026.36	5987.49	5885.45	5943.47	6163.71	6287.18	6452.55	6743.08	6879.57	7018.53	7240.53	7442.45	7584.71	7748.63	7878.4	8023.39	8153.84	8296.61	8496.81	8741.84	8966.26	9172.28	9419.12	9650.61
21	Benin	SSA	1672.66	1704.92	1738.32	1772.9	1808.89	1846.17	1884.98	1925.17	1966.82	2010.16	2055.08	2101.85	2151.89	2202.78	2255.76	2310.71	2367.95	2427.33	2488.96	2553.16	2619.81	2689.27	2761.41	2836.32	2914.44	2995.61	3080.27	3168.27	3259.76	3354.8	3458.06	3564.85	3675.13	3789.03	3907.05	4030.48	4157.85	4287.91	4422.11	4561.16	4705.44	4855.06	5010.14	5250.36	5488.15	5646.83	5820.23
25	Botswana	SSA	430.413	436.32	442.308	448.377	454.64	461.1	467.765	474.639	481.731	489.08	496.695	504.585	512.764	521.237	529.966	538.1	545.965	553.541	561.941	571.874	583.999	599.647	619.351	643.076	671.769	704.591	741.273	781.472	822.247	862.602	900.476	934.438	970.651	1007.02	1043.4	1079.69	1115.76	1152.01	1188.94	1226.52	1264.61	1303.1	1344.73	1389.35	1433.69	1477.59	1520.91
30	Burkina Faso	SSA	4376.16	4422.82	4469.98	4517.64	4565.81	4614.49	4663.69	4713.42	4763.67	4814.46	4865.8	4890.69	4919.63	4952.69	4989.96	5031.52	5077.47	5127.94	5183.03	5242.9	5303.78	5366.02	5433.89	5507.59	5587.37	5673.47	5764.61	5891.06	6025.54	6168.27	6318.19	6474.37	6637.23	6807.28	6985.04	7170.93	7371.1	7591.81	7833.49	8091.54	8361.04	8642.25	8934.97	9237.7	9570.65	9902.78	10220.2
31	Burundi	SSA	2362.52	2403.68	2445.62	2488.35	2531.89	2576.25	2621.45	2667.52	2714.46	2763.72	2815.41	2894.15	2961.91	3008.46	3088.83	3170.65	3253.61	3330.99	3400.78	3460.14	3521.91	3596.81	3529.98	3540.07	3594.96	3676.31	3749.08	3834.41	3929.97	4119.79	4299.56	4480.34	4580.41	4692.26	4802.89	4906.86	5002.69	5126.02	5257.31	5379.12	5505.11	5636.68	5809.24	5632.91	5681.51	6077.81	6100.75
34	Cameroon	SSA	4887.59	4947.09	5009.07	5073.6	5140.81	5210.83	5283.82	5359.92	5439.35	5522.22	5608.76	5699.16	5793.63	5892.38	5995.68	6103.79	6216.95	6335.51	6459.74	6590.04	6726.73	6870.24	7021.03	7179.5	7346.17	7521.53	7721.12	7962.22	8212.69	8461.76	8762.49	9047.92	9282.55	9562.72	9867.13	10191.4	10530.1	10867.1	11201	11540.1	11884.5	12230.3	12574.7	12920.5	13264.2	13603.2	13944.7
36	Cape Verde	SSA	146.403	150.651	155.037	159.567	164.262	169.146	174.228	179.516	185.02	190.769	196.768	203.146	209.878	216.919	224.264	231.719	239.23	246.787	254.303	261.602	268.867	273.381	275.392	277.218	278.617	280.259	282.516	285.691	288.855	292.276	296.042	299.978	304.196	308.737	313.61	318.802	324.292	330.057	336.065	342.27	348.617	354.941	361.096	367.057	372.789	378.24	383.402
38	Central African Republic	SSA	1259.82	1275.18	1291.69	1309.38	1328.25	1348.34	1369.68	1392.28	1416.2	1441.24	1467.45	1494.85	1523.48	1553.37	1584.62	1627.54	1685.11	1733.64	1763.06	1794.67	1839.24	1883.9	1927.26	1965.06	2006.14	2057.73	2111.99	2167.51	2224.64	2285.05	2348.57	2412.52	2477.28	2542.88	2628.47	2713.44	2775.13	2841.09	2917.6	3000.18	3085.22	3174.95	3267.34	3367.95	3466.75	3544.49	3619.34
39	Chad	SSA	2607.77	2644.43	2682.46	2721.91	2762.83	2805.26	2849.25	2894.86	2942.13	2991.26	3042.3	3095.33	3150.42	3207.64	3271.36	3344.52	3419.37	3495.64	3572.23	3649.34	3727.24	3806	3886.64	3969.8	4055.7	4144.06	4234.74	4327.78	4424.05	4524.41	4522.39	4514.94	4732.88	4971.16	5025.17	5066.04	5214.2	5391.52	5556.34	5714.91	5841.41	6028.22	6263.27	6379.1	6496.69	6769.69	7051
43	Comoros	SSA	156	159.6	163.2	166.8	170.4	174	177.2	180.4	183.6	186.8	190	193.6	197.2	200.8	204.4	208	212.8	217.6	222.4	227.2	232	237.8	243.6	249.4	255.2	261	271.6	282.2	292.8	303.4	314	323.8	333.6	343.4	353.2	363	373	383	393	403	413	423.6	434.2	444.8	455.4	466	478.4
44	Congo	SSA	808	826.2	844.4	862.6	880.8	899	922	945	968	991	1014	1042.8	1071.6	1100.4	1129.2	1158	1193.4	1228.8	1264.2	1299.6	1335	1378.8	1422.6	1466.4	1510.2	1554	1602.4	1650.8	1699.2	1747.6	1796	1852.6	1909.2	1965.8	2022.4	2079	2139.8	2200.6	2261.4	2322.2	2383	2450.6	2518.2	2585.8	2653.4	2721	2802
32	Cote d'Ivoire	SSA	2860.29	2918.07	2977.02	3037.16	3098.51	3164.27	3231.42	3300	3373.79	3463.05	3576.08	3705.21	3842.85	4001.57	4171.04	4356.37	4563.61	4790.27	5038.28	5299.11	5579.01	5873.71	6171.63	6465.22	6749.05	7030.9	7334.54	7642.4	7954.37	8270.98	8593.26	8922.47	9259.83	9606.46	9963.43	10331.7	10712.1	11105.3	11511.7	11930.6	12490.9	13039.5	13422.1	13860.6	14379.9	14845.8	15281.5
52	Democratic Republic of the Congo	SSA	12184	12450.8	12717.6	12984.4	13251.2	13518	13864	14210	14556	14902	15248	15672.4	16096.8	16521.2	16945.6	17370	17898	18426	18954	19482	20010	20588.4	21166.8	21745.2	22323.6	22902	23593	24284	24975	25666	26357	27093.6	27830.2	28566.8	29303.4	30040	31014.2	31988.4	32962.6	33936.8	34911	36331.4	37751.8	39172.2	40592.6	42013	43000.2
60	Equatorial Guinea	SSA	226	228.4	230.8	233.2	235.6	238	240.8	243.6	246.4	249.2	252	255.4	258.8	262.2	265.6	269	273.4	277.8	282.2	286.6	291	280.4	269.8	259.2	248.6	238	234.6	231.2	227.8	224.4	221	239.4	257.8	276.2	294.6	313	325.2	337.4	349.6	361.8	374	387.6	401.2	414.8	428.4	442	457.2
61	Eritrea	SSA	1141	1164.2	1187.4	1210.6	1233.8	1257	1286.6	1316.2	1345.8	1375.4	1405	1441	1477	1513	1549	1585	1627.4	1669.8	1712.2	1754.6	1797	1849	1901	1953	2005	2057	2128.6	2200.2	2271.8	2343.4	2415	2498.4	2581.8	2665.2	2748.6	2832	2920.2	3008.4	3096.6	3184.8	3273	3300	3327	3354	3381	3408	3514.2
63	Ethiopia	SSA	21577.1	21931.7	22299.7	22681.6	23077.9	23489	23915.6	24358.2	24817.5	25292.3	25783.4	26289.1	26812	27352.7	27910.7	28486.7	29081.2	29680.6	30308.3	30969.4	31629	32308	33030.6	33786	34579.9	35396.9	36294	37130.4	37754.3	38221.1	38605.2	40359.4	42190	43459.9	44512.3	45168.6	45988.2	47226.2	48674.7	50128.2	51535.3	53205.2	54760.6	56031.4	57413.9	59115	60925.7
69	Gabon	SSA	415.767	418.227	420.702	423.276	425.951	428.772	431.741	434.904	438.31	442.007	446.003	450.485	455.661	461.357	467.592	474.386	481.519	489.004	496.853	503.763	514.579	525.93	538.009	560.658	597.135	647.436	687.762	706.489	726.421	722.911	713.827	730.836	754.241	779.018	805.26	833.036	859.448	880.916	899.743	918.835	938.084	960.425	986.367	1013.16	1040.81	1069.07	1097.71
70	Gambia	SSA	271.369	277.682	284.32	291.302	298.65	306.39	314.547	323.15	332.229	341.818	351.953	362.673	374.02	386.04	398.783	411.947	425.546	439.593	454.105	469.095	484.58	500.576	517.101	534.171	551.804	570.02	588.836	608.274	628.354	649.096	670.523	692.658	715.523	739.143	763.854	790.282	818.467	848.406	880.17	913.762	949.255	986.512	1025.38	1065.91	1107.56	1149.79	1192.55
73	Ghana	SSA	5297.45	5436.56	5581	5731.01	5886.8	6048.61	6216.68	6391.29	6572.72	6761.28	6958.28	7153.51	7355.25	7563.84	7781.81	8009.6	8245.48	8490.21	8744.3	9009.05	8788.94	9065.19	9353.66	9649.47	9904.86	10117.9	10332.9	10538	10720.8	10878.8	11016.6	11178	11402.3	12152.3	12832.6	13228.4	13781.2	14174.7	14576.6	14987.1	15413.8	15856	16302.1	16814.1	17310.5	17712.5	18092.3
79	Guinea	SSA	2585.51	2624.58	2664.25	2704.51	2745.39	2786.88	2830.56	2876.32	2924.16	2974.09	3026.09	3080.2	3136.14	3193.67	3252.86	3313.71	3376.21	3440.36	3506.22	3573.86	3643.36	3714.68	3787.8	3862.8	3939.77	4018.83	4100.01	4183.36	4268.98	4356.94	4447.37	4540.36	4636.01	4734.4	4953.58	5226.74	5394.33	5528.41	5666.82	5809.69	6118.45	6552.47	6800.52	6989.11	7209.48	7445.69	7701.57
80	Guinea Bissau	SSA	573.268	576.948	580.653	584.381	588.133	591.909	596.365	601.095	606.044	611.217	616.682	622.07	627.82	633.939	610.284	603.78	598.111	601.287	611.16	615.749	620.02	623.282	625.361	633.266	640.043	680.919	732.707	745.228	758.113	771.376	788.898	807.056	825.767	845.006	864.775	885.063	905.93	927.409	949.542	972.389	995.989	1020.22	1051	1084.45	1116.51	1143.33	1166.26
97	Kenya	SSA	6121.18	6289.34	6464.05	6646.27	6836.36	7034	7240.25	7454.78	7678.74	7912.59	8156.83	8411.97	8678.56	8957.18	9247.52	9549.18	9863.64	10191.5	10532.4	10887.9	11247.2	11633	12044.8	12482.1	12944.3	13433.4	13951.4	14500.4	15079.7	15690.3	16330.5	16987.2	17660	18348	19050.2	19761.5	20477.1	21195.8	21915.9	22634.8	23354.5	24121.4	25019	25817.6	26454.5	27123.9	27790.3
104	Lesotho	SSA	726.182	737.23	748.747	760.747	773.249	786.192	799.548	813.338	827.697	842.73	858.551	875.282	893.143	912.006	931.826	952.459	973.983	996.38	1019.39	1043.04	1067.14	1091.67	1116.78	1142.46	1168.73	1195.49	1222.87	1251.67	1281.58	1312.58	1344.72	1377.96	1412.34	1447.79	1484.3	1521.78	1560.2	1599.41	1639.39	1680.03	1721.26	1762.1	1802.22	1842.11	1881.32	1919.28	1955.41
105	Liberia	SSA	823.885	843.231	863.308	884.145	905.784	928.269	951.644	975.95	1001.23	1027.51	1054.84	1083.25	1112.8	1143.53	1175.49	1208.75	1243.37	1279.41	1316.91	1355.94	1396.57	1438.78	1482.63	1528.16	1575.44	1616.23	1658.89	1703.38	1749.77	1798.21	1848.8	1901.62	1956.77	2014.33	2074.34	2136.87	2201.96	2269.66	2339.99	2412.78	2117.24	1817.36	1913.34	1989.81	1974.38	1975.25	2025.65
109	Madagascar	SSA	4620.44	4690.03	4762.91	4839.25	4919.12	5002.66	5090.06	5181.68	5277.48	5377.58	5481.72	5590.11	5703.32	5821.16	5943.74	6070	6200	6334.56	6473.18	6615.87	6765.64	6920.49	7082.43	7250.45	7423.57	7603.79	7807.4	8011.69	8224.28	8453.13	8691.25	8938.76	9195.87	9463.02	9740.53	10028.6	10327.4	10636.9	10957.3	11289.2	11632.9	11988.7	12356.7	12736.6	13128.4	13532.4	13948.5
110	Malawi	SSA	2816.6	2866.04	2917.8	2971.99	3028.69	3088.16	3151.91	3221.24	3294.7	3370.05	3450.44	3532.06	3628.61	3726.39	3816.2	3914.09	4023	4151.57	4272.71	4392.98	4508.06	4630.33	4760.67	4900.55	5072.87	5317.31	5530.77	5702.23	5880.33	6065.65	6258.51	6459.26	6668.22	6883.76	7104.46	7330.51	7608.48	8049.18	8579.78	9082.02	9536.25	9919.73	10294.1	10475.4	10296.3	10223.6	10458.5
113	Mali	SSA	3687.65	3761.36	3836.55	3913.24	3991.46	4071.25	4152.63	4235.63	4320.3	4406.65	4494.74	4585.15	4678.53	4774.98	4874.61	4977.54	5083.89	5193.78	5307.35	5424.73	5546.06	5671.51	5801.2	5935.32	6074.03	6217.5	6365.93	6454.82	6550.2	6651.25	6758.15	6871.19	6988.56	7108.98	7233.02	7361.33	7494.41	7632.68	7777.04	7927.76	8084.63	8248.01	8417.71	8593.64	8776.27	8966.35	9165.48
117	Mauritania	SSA	1005.6	1013.75	1022.56	1032.02	1042.16	1053	1064.56	1076.85	1089.9	1103.41	1117.38	1131.82	1146.76	1162.2	1178.28	1195.01	1212.43	1230.54	1249.38	1269	1289.42	1310.67	1332.79	1355.79	1379.65	1404.4	1430.07	1455.64	1483.99	1513.7	1544.91	1577.65	1611.89	1647.59	1684.77	1723.47	1763.68	1805.39	1848.5	1885.83	1924.98	1973.43	2042.82	2119.24	2183.34	2234.79	2270.68
118	Mauritius	SSA	481.27	498.593	516.556	536.057	553.977	571.669	591.764	609.816	627.66	645.313	663.229	681.284	701.016	715.14	736.182	755.528	774.16	789.309	804.177	816.027	829.511	841.079	851.334	861.239	873.292	885.461	897.811	913.025	929.367	946.64	963.701	979.05	992.04	1002.17	1012.04	1020.54	1028.23	1036.27	1044.94	1053.4	1061.6	1071.72	1084.81	1098.64	1111.3	1123.12	1135.34
126	Mozambique	SSA	6442	6548	6654	6760	6866	6972	7107	7242	7377	7512	7647	7812.4	7977.8	8143.2	8308.6	8474	8669.8	8865.6	9061.4	9257.2	9453	9686.4	9919.8	10153.2	10386.6	10620	10924.4	11228.8	11533.2	11837.6	12142	12381.4	12620.8	12860.2	13099.6	13339	13384.8	13430.6	13476.4	13522.2	13568	14050.8	14533.6	15016.4	15499.2	15982	16440.8
128	Namibia	SSA	463.729	474.595	485.831	497.453	509.47	521.903	534.767	548.08	561.854	576.077	590.731	605.831	621.392	637.428	653.95	670.981	688.539	706.64	725.304	744.618	764.683	792.629	821.782	851.258	882.005	915.325	950.488	977.026	997.913	1027.78	1058.02	1074.49	1099.17	1134.31	1169.5	1204.17	1240.35	1278.28	1332.83	1408.63	1470.57	1511.99	1552.5	1595.14	1638.33	1681.48	1724.32
134	Niger	SSA	3271.07	3324.16	3379.47	3437.07	3497.05	3559.49	3624.51	3692.18	3762.63	3835.95	3912.66	3992.5	4076.01	4162.93	4252.12	4343.66	4437.62	4534.06	4633.06	4735.17	4840.5	4948.67	5060.26	5175.41	5294.76	5419.04	5547.89	5682.09	5815.61	5952.45	6093.47	6239	6389.18	6544.13	6704.05	6869.21	7039.81	7215.96	7399.13	7607.56	7841.73	8085.32	8339.19	8609.31	8892.59	9199.33	9524.74
135	Nigeria	SSA	31796.9	32492.1	33207.7	33944.6	34933.4	35953.3	37005.2	38089.8	39207.8	40360	41547.5	42771.5	44033.2	45333.2	46675.4	48064	49491.1	50948.6	52445.1	53990	55585.6	57234.2	58941.2	60702.4	62523.7	64421.5	66392.9	68421.2	70483.4	72588.3	74821.3	77149.6	79511	81163.7	82724.3	84889.4	87092.2	89405	91760.4	94159.7	96603.8	99092.5	101625	104200	106814	109465	112149
156	Rwanda	SSA	2439.43	2485.92	2534.93	2586.57	2640.98	2698.27	2758.59	2822.08	2888.9	2958.76	3031.8	3045.91	3051.24	3129	3183.99	3264.64	3358.2	3451.08	3547.93	3656.8	3769.17	3880.22	3992.12	4109.84	4226.38	4356.86	4502.35	4657.07	4818.99	4975.59	5138.48	5306.75	5480.04	5658.95	5828.74	5981.81	6156.95	6366.21	6587.74	6803.56	6981.76	7121.62	7270.63	7559.6	6264.31	5460.62	6510.96
164	Senegal	SSA	2653.64	2703.46	2755.59	2810.13	2867.19	2926.86	2989.28	3054.55	3123.12	3194.82	3269.81	3348.23	3430.24	3516.03	3636.14	3743.97	3856.53	3965.84	4073.83	4192.72	4317.89	4450.14	4588.7	4727.16	4872.24	4989.17	5100.5	5262.5	5430.86	5605.76	5787.32	5975.67	6169.73	6368.52	6573.25	6785.11	7004.26	7230.79	7464.76	7729.5	8000.63	8258.66	8516.52	8771.81	9031.48	9298.96	9572.45
166	Seychelles	SSA	32.903	32.945	33.46	34.176	34.62	35.873	37.619	38.283	39.103	40.365	41.662	43.001	43.881	45.254	46.755	47.785	48.796	49.888	51.126	52.508	54.106	55.615	56.814	57.53	58.425	59.626	60.676	61.791	62.45	63.191	63.954	64.695	65.282	65.846	66.499	67.175	67.838	68.46	69.195	70.014	70.8	71.649	72.501	73.318	74.133	74.931	75.714
167	Sierra Leone	SSA	2087.05	2114.83	2143.25	2172.34	2202.11	2232.57	2263.76	2295.68	2328.35	2361.89	2396.3	2431.63	2467.89	2505.12	2543.14	2581.98	2621.66	2662.19	2703.6	2745.97	2789.31	2833.65	2879.01	2925.43	2973.54	3030.32	3088.26	3147.42	3207.98	3270.32	3334.82	3401.93	3472.01	3545.39	3622.28	3702.81	3787.1	3875.28	3967.46	4063.83	4226.43	4339.9	4267.27	4220.56	4317.79	4388.36	4445.14
172	Somalia	SSA	2437.93	2481.64	2526.99	2574.02	2622.82	2673.43	2725.93	2780.41	2836.95	2895.39	2955.8	3016.96	3080.15	3145.42	3212.84	3282.5	3354.47	3428.84	3505.66	3584.99	3666.95	3751.98	3840.16	3931.66	4027.47	4127.77	4238.65	4354.93	4679.5	5310.96	5793.56	5828.8	5834.5	6010.35	6217.74	6458.54	6714.93	6939.07	6918.29	6766.33	6692.04	6464.48	6116.21	6101.02	6264.44	6400.72	6574.26
173	South Africa	SSA	13595.8	13926.3	14264.9	14623.6	14991.6	15368.6	15755.2	16151.5	16558	16975	17416.7	17870	18356.7	18856.7	19370.5	19898.2	20440.5	20997.3	21569.5	22157.4	22739.9	23338.1	23935.8	24549.3	25179	25815.1	26467.9	27129.9	27809.1	28505.8	29251.6	30168.7	31140	32144	33181.6	34254.1	35101.4	35947.7	36794.9	37639.3	38476.3	39299.5	40091.1	40940.6	41661.6	42227.9	42794
176	Sudan	SSA	8051.15	8274.8	8504.67	8740.92	8983.73	9233.29	9489.78	9753.39	10024.3	10302.8	10589	10882.1	11183.2	11492.7	11800.7	12085.8	12376.7	12716.1	13058.9	13403	13787.6	14182.4	14597	15113.4	15571.2	16056.1	16570.1	17105	17712.5	18386.5	19064	19701.6	20367.1	21750.8	22470.8	23232.7	23890.6	24401.4	24806.5	25339.8	26049.6	26943.5	27851	28581.7	29349.1	30140.6	30812
178	Swaziland	SSA	277.384	283.699	290.243	297.025	304.057	311.346	318.904	326.741	334.837	343.201	351.842	360.775	370.006	379.526	389.347	399.481	409.941	420.69	431.797	443.277	455.145	467.416	480.105	493.232	506.812	520.864	535.618	551.425	568.333	588.268	611.447	631.303	649.901	672.69	696.87	722.451	750.707	779.348	817.085	851.904	884.616	925.717	962.344	991.859	997.652	1004.85	1030.65
199	Tanzania	SSA	7934.92	8124.9	8322.92	8529.35	8745.1	8970.61	9206.35	9452.83	9710.56	9978.91	10259.7	10555.4	10864	11185.2	11521.7	11870.4	12231.4	12607.3	12988.1	13389.5	13806.9	14236.9	14706.6	15201.4	15681.2	16147.9	16625.7	17129.6	17647.4	18144.8	18665.1	19212	19776.8	20368.4	20984.1	21618.4	22284.2	23016.7	23763.8	24484.9	25214.3	25972.5	26767.5	27696.6	28797.7	29752.9	30392.1
186	Togo	SSA	1171.9	1194.97	1219.11	1244.36	1270.77	1298.39	1327.27	1357.44	1388.97	1421.77	1455.9	1491.26	1528.1	1566.47	1606.29	1647.77	1690.84	1735.55	1781.98	1830.38	1964.13	2009.68	2056.35	2104.15	2153.24	2203.65	2255.41	2308.58	2363.19	2420.74	2481.38	2555.8	2644.76	2738.54	2836.45	2938.29	3044.17	3154.26	3268.54	3385.79	3504.81	3625.49	3747.55	3726.01	3750.37	3965.58	4157.93
195	Uganda	SSA	5521.76	5670.97	5824.8	5983.4	6147.54	6317.45	6493.36	6675.5	6864.12	7059.49	7261.86	7471.53	7688.8	7913.96	8147.35	8389.29	8640.15	8900.29	9170.1	9449.98	9742.93	10008.8	10224.5	10428.2	10672.2	10952.4	11242.1	11541.1	11850.4	12138.5	12414.7	12725.3	13078.9	13470.4	13919.5	14391.7	14910.7	15520.1	16176.4	16832.4	17455.8	18082.1	18729.5	19424.4	20127.6	20689.5	21248.7
209	Zambia	SSA	2553	2611	2672	2734	2800	2869	2941	3016	3094	3173	3254	3337	3421	3508	3599	3694	3794	3900	4009	4123	4251.61	4376.37	4506.5	4642.94	4784.67	4923.73	5067.05	5216.55	5371.22	5531.99	5699.78	5885.61	6102.34	6340.25	6567.21	6784.66	7029.39	7282.3	7517.3	7746.08	7977.7	8212.43	8444.67	8670.84	8891.69	9102.09	9306.22
210	Zimbabwe	SSA	2853.15	2950.94	3080.91	3190.97	3307.27	3409.02	3529.74	3646.34	3764.16	3886.95	4010.93	4140.12	4277.74	4412.42	4537.26	4685.27	4835.69	4995.43	5171.82	5352.8	5514.54	5684.19	5861.14	6001.95	6172.53	6341.8	6496.42	6642.11	6767.22	6887.13	7169.97	7429.22	7636.52	7928.34	8241.21	8560.49	8876.78	9216.48	9560.05	9868.2	10156	10437.4	10720.3	10976.4	11086.5	11159.5	11316.9
[truncated: 54 more columns]

## Sheet: Urbanization
	Percent
	Interpolation/Projection; For MA
	Original Data; 1=no data
Serial No	Country	Region	1950	1951	1952	1953	1954	1955	1956	1957	1958	1959	1960	1961	1962	1963	1964	1965	1966	1967	1968	1969	1970	1971	1972	1973	1974	1975	1976	1977	1978	1979	1980	1981	1982	1983	1984	1985	1986	1987	1988	1989	1990	1991	1992	1993	1994	1995	1996
5	Angola	SSA	7.576	7.8412	8.1064	8.3716	8.6368	8.902	9.2086	9.5152	9.8218	10.1284	10.435	10.8488	11.2626	11.6764	12.0902	12.504	12.9946	13.4852	13.9758	14.4664	14.957	15.7912	16.6254	17.4596	18.2938	19.128	20.162	21.196	22.23	23.264	24.298	25.506	26.714	27.922	29.13	30.338	31.6992	33.0604	34.4216	35.7828	37.144	38.5128	39.8816	41.2504	42.6192	43.988	44.9878
21	Benin	SSA	4.957	5.3264	5.6958	6.0652	6.4346	6.804	7.2982	7.7924	8.2866	8.7808	9.275	9.9238	10.5726	11.2214	11.8702	12.519	13.3534	14.1878	15.0222	15.8566	16.691	17.7336	18.7762	19.8188	20.8614	21.904	22.991	24.078	25.165	26.252	27.339	28.0304	28.7218	29.4132	30.1046	30.796	31.5338	32.2716	33.0094	33.7472	34.485	34.9396	35.3942	35.8488	36.3034	36.758	37.073
25	Botswana	SSA	2.716	2.7494	2.7828	2.8162	2.8496	2.883	2.9184	2.9538	2.9892	3.0246	3.06	3.2158	3.3716	3.5274	3.6832	3.839	4.638	5.437	6.236	7.035	7.834	8.644	9.454	10.264	11.074	11.884	12.803	13.722	14.641	15.56	16.479	18.528	20.577	22.626	24.675	26.724	29.7658	32.8076	35.8494	38.8912	41.933	43.3426	44.7522	46.1618	47.5714	48.981	49.8286
30	Burkina Faso	SSA	3.837	3.919	4.001	4.083	4.165	4.247	4.3376	4.4282	4.5188	4.6094	4.7	4.7996	4.8992	4.9988	5.0984	5.198	5.3076	5.4172	5.5268	5.6364	5.746	5.8662	5.9864	6.1066	6.2268	6.347	6.8386	7.3302	7.8218	8.3134	8.805	9.5108	10.2166	10.9224	11.6282	12.334	12.6302	12.9264	13.2226	13.5188	13.815	14.0782	14.3414	14.6046	14.8678	15.131	15.6736
31	Burundi	SSA	1.728	1.7578	1.7876	1.8174	1.8472	1.877	1.9092	1.9414	1.9736	2.0058	2.038	2.0726	2.1072	2.1418	2.1764	2.211	2.2452	2.2794	2.3136	2.3478	2.382	2.5492	2.7164	2.8836	3.0508	3.218	3.4422	3.6664	3.8906	4.1148	4.339	4.5154	4.6918	4.8682	5.0446	5.221	5.431	5.641	5.851	6.061	6.271	6.459	6.647	6.835	7.023	7.211	7.4238
34	Cameroon	SSA	9.333	9.7532	10.1734	10.5936	11.0138	11.434	11.9346	12.4352	12.9358	13.4364	13.937	14.5256	15.1142	15.7028	16.2914	16.88	17.564	18.248	18.932	19.616	20.3	21.6984	23.0968	24.4952	25.8936	27.292	28.2178	29.1436	30.0694	30.9952	31.921	32.7832	33.6454	34.5076	35.3698	36.232	37.129	38.026	38.923	39.82	40.717	41.6392	42.5614	43.4836	44.4058	45.328	46.234
36	Cape Verde	SSA	14.2	14.4398	14.6796	14.9194	15.1592	15.399	15.655	15.911	16.167	16.423	16.679	16.9578	17.2366	17.5154	17.7942	18.073	18.3702	18.6674	18.9646	19.2618	19.559	19.931	20.303	20.675	21.047	21.419	21.8388	22.2586	22.6784	23.0982	23.518	25.1144	26.7108	28.3072	29.9036	31.5	34.024	36.548	39.072	41.596	44.12	45.0496	45.9792	46.9088	47.8384	48.768	49.701
38	Central African Republic	SSA	14.418	14.9488	15.4796	16.0104	16.5412	17.072	17.6776	18.2832	18.8888	19.4944	20.1	20.7838	21.4676	22.1514	22.8352	23.519	24.2808	25.0426	25.8044	26.5662	27.328	28.2536	29.1792	30.1048	31.0304	31.956	32.3396	32.7232	33.1068	33.4904	33.874	34.2056	34.5372	34.8688	35.2004	35.532	35.7906	36.0492	36.3078	36.5664	36.825	36.9062	36.9874	37.0686	37.1498	37.231	37.3126
39	Chad	SSA	4.5	4.699	4.898	5.097	5.296	5.495	5.735	5.975	6.215	6.455	6.695	7.0372	7.3794	7.7216	8.0638	8.406	9.0384	9.6708	10.3032	10.9356	11.568	12.3676	13.1672	13.9668	14.7664	15.566	16.2102	16.8544	17.4986	18.1428	18.787	18.9854	19.1838	19.3822	19.5806	19.779	19.9854	20.1918	20.3982	20.6046	20.811	21.0332	21.2554	21.4776	21.6998	21.922	22.213
43	Comoros	SSA	6.6	7.12	7.64	8.16	8.68	9.2	9.88	10.56	11.24	11.92	12.6	13.48	14.36	15.24	16.12	17	17.48	17.96	18.44	18.92	19.4	19.76	20.12	20.48	20.84	21.2	21.6	22	22.4	22.8	23.2	23.66	24.12	24.58	25.04	25.5	25.98	26.46	26.94	27.42	27.9	27.98	28.06	28.14	28.22	28.3	28.26
44	Congo	SSA	24.9	25.54	26.18	26.82	27.46	28.1	28.8	29.5	30.2	30.9	31.6	32.34	33.08	33.82	34.56	35.3	36.06	36.82	37.58	38.34	39.1	39.94	40.78	41.62	42.46	43.3	44.22	45.14	46.06	46.98	47.9	48.76	49.62	50.48	51.34	52.2	52.62	53.04	53.46	53.88	54.3	54.72	55.14	55.56	55.98	56.4	56.78
32	Cote d'Ivoire	SSA	9.962	10.5938	11.2256	11.8574	12.4892	13.121	14.0326	14.9442	15.8558	16.7674	17.679	19.0432	20.4074	21.7716	23.1358	24.5	25.2326	25.9652	26.6978	27.4304	28.163	28.9762	29.7894	30.6026	31.4158	32.229	33.1692	34.1094	35.0496	35.9898	36.93	37.1976	37.4652	37.7328	38.0004	38.268	38.5626	38.8572	39.1518	39.4464	39.741	40.0672	40.3934	40.7196	41.0458	41.372	41.8058
52	Democratic Republic of the Congo	SSA	19.1	19.42	19.74	20.06	20.38	20.7	21.02	21.34	21.66	21.98	22.3	23.06	23.82	24.58	25.34	26.1	26.94	27.78	28.62	29.46	30.3	30.14	29.98	29.82	29.66	29.5	29.34	29.18	29.02	28.86	28.7	28.56	28.42	28.28	28.14	28	27.96	27.92	27.88	27.84	27.8	27.92	28.04	28.16	28.28	28.4	28.68
60	Equatorial Guinea	SSA	15.5	16.48	17.46	18.44	19.42	20.4	21.42	22.44	23.46	24.48	25.5	25.7	25.9	26.1	26.3	26.5	26.6	26.7	26.8	26.9	27	27.08	27.16	27.24	27.32	27.4	27.5	27.6	27.7	27.8	27.9	28.3	28.7	29.1	29.5	29.9	30.86	31.82	32.78	33.74	34.7	35.52	36.34	37.16	37.98	38.8	38.8
61	Eritrea	SSA	7.1	7.34	7.58	7.82	8.06	8.3	8.6	8.9	9.2	9.5	9.8	10.12	10.44	10.76	11.08	11.4	11.64	11.88	12.12	12.36	12.6	12.78	12.96	13.14	13.32	13.5	13.68	13.86	14.04	14.22	14.4	14.56	14.72	14.88	15.04	15.2	15.32	15.44	15.56	15.68	15.8	15.96	16.12	16.28	16.44	16.6	16.84
63	Ethiopia	SSA	11.4	11.947	12.494	13.041	13.588	14.135	14.7876	15.4402	16.0928	16.7454	17.398	18.6734	19.9488	21.2242	22.4996	23.775	25.42	27.065	28.71	30.355	32	34.1942	36.3884	38.5826	40.7768	42.971	45.3132	47.6554	49.9976	52.3398	54.682	56.226	57.77	59.314	60.858	62.402	63.7502	65.0984	66.4466	67.7948	69.143	70.3866	71.6302	72.8738	74.1174	75.361	76.318
69	Gabon	SSA	10.265	10.4446	10.6242	10.8038	10.9834	11.163	11.3562	11.5494	11.7426	11.9358	12.129	12.6098	13.0906	13.5714	14.0522	14.533	15.5256	16.5182	17.5108	18.5034	19.496	20.482	21.468	22.454	23.44	24.426	25.2236	26.0212	26.8188	27.6164	28.414	29.335	30.256	31.177	32.098	33.019	34.0776	35.1362	36.1948	37.2534	38.312	39.4178	40.5236	41.6294	42.7352	43.841	44.8926
70	Gambia	SSA	15.444	16.173	16.902	17.631	18.36	19.089	19.9216	20.7542	21.5868	22.4194	23.252	23.8164	24.3808	24.9452	25.5096	26.074	26.6536	27.2332	27.8128	28.3924	28.972	29.1892	29.4064	29.6236	29.8408	30.058	30.2798	30.5016	30.7234	30.9452	31.167	31.5128	31.8586	32.2044	32.5502	32.896	33.605	34.314	35.023	35.732	36.441	37.1806	37.9202	38.6598	39.3994	40.139	40.902
73	Ghana	SSA	6.711	7.0492	7.3874	7.7256	8.0638	8.402	8.816	9.23	9.644	10.058	10.472	10.9732	11.4744	11.9756	12.4768	12.978	13.5778	14.1776	14.7774	15.3772	15.977	16.6846	17.3922	18.0998	18.8074	19.515	20.3354	21.1558	21.9762	22.7966	23.617	24.2178	24.8186	25.4194	26.0202	26.621	26.902	27.183	27.464	27.745	28.026	28.3158	28.6056	28.8954	29.1852	29.475	29.7894
79	Guinea	SSA	10.014	10.3488	10.6836	11.0184	11.3532	11.688	12.0704	12.4528	12.8352	13.2176	13.6	13.7498	13.8996	14.0494	14.1992	14.349	14.5056	14.6622	14.8188	14.9754	15.132	15.2956	15.4592	15.6228	15.7864	15.95	16.281	16.612	16.943	17.274	17.605	18.5702	19.5354	20.5006	21.4658	22.431	23.571	24.711	25.851	26.991	28.131	28.4676	28.8042	29.1408	29.4774	29.814	29.7902
80	Guinea Bissau	SSA	5.59	5.7558	5.9216	6.0874	6.2532	6.419	6.6076	6.7962	6.9848	7.1734	7.362	7.6106	7.8592	8.1078	8.3564	8.605	8.943	9.281	9.619	9.957	10.295	10.8188	11.3426	11.8664	12.3902	12.914	13.473	14.032	14.591	15.15	15.709	15.9636	16.2182	16.4728	16.7274	16.982	17.2304	17.4788	17.7272	17.9756	18.224	18.3724	18.5208	18.6692	18.8176	18.966	19.1192
97	Kenya	SSA	1.35	1.4596	1.5692	1.6788	1.7884	1.898	2.2014	2.5048	2.8082	3.1116	3.415	4.0004	4.5858	5.1712	5.7566	6.342	6.7952	7.2484	7.7016	8.1548	8.608	9.0508	9.4936	9.9364	10.3792	10.822	10.9476	11.0732	11.1988	11.3244	11.45	11.5104	11.5708	11.6312	11.6916	11.752	12.195	12.638	13.081	13.524	13.967	14.5646	15.1622	15.7598	16.3574	16.955	17.5584
104	Lesotho	SSA	12.97	13.4944	14.0188	14.5432	15.0676	15.592	16.2	16.808	17.416	18.024	18.632	19.3272	20.0224	20.7176	21.4128	22.108	22.8914	23.6748	24.4582	25.2416	26.025	26.8964	27.7678	28.6392	29.5106	30.382	31.339	32.296	33.253	34.21	35.167	35.987	36.807	37.627	38.447	39.267	39.6006	39.9342	40.2678	40.6014	40.935	41.2728	41.6106	41.9484	42.2862	42.624	42.9654
105	Liberia	SSA	7.8	8.0644	8.3288	8.5932	8.8576	9.122	9.426	9.73	10.034	10.338	10.642	10.9894	11.3368	11.6842	12.0316	12.379	12.7232	13.0674	13.4116	13.7558	14.1	14.5468	14.9936	15.4404	15.8872	16.334	16.772	17.21	17.648	18.086	18.524	19.0058	19.4876	19.9694	20.4512	20.933	21.4596	21.9862	22.5128	23.0394	23.566	24.012	24.458	24.904	25.35	25.796	26.061
109	Madagascar	SSA	3.506	3.5896	3.6732	3.7568	3.8404	3.924	4.0172	4.1104	4.2036	4.2968	4.39	4.4936	4.5972	4.7008	4.8044	4.908	5.137	5.366	5.595	5.824	6.053	6.3728	6.6926	7.0124	7.3322	7.652	7.9316	8.2112	8.4908	8.7704	9.05	9.2726	9.4952	9.7178	9.9404	10.163	10.4424	10.7218	11.0012	11.2806	11.56	11.9006	12.2412	12.5818	12.9224	13.263	13.6456
110	Malawi	SSA	8.472	8.716	8.96	9.204	9.448	9.692	9.9668	10.2416	10.5164	10.7912	11.066	11.3744	11.6828	11.9912	12.2996	12.608	12.9524	13.2968	13.6412	13.9856	14.33	14.7128	15.0956	15.4784	15.8612	16.244	16.692	17.14	17.588	18.036	18.484	18.9898	19.4956	20.0014	20.5072	21.013	21.4748	21.9366	22.3984	22.8602	23.322	23.7614	24.2008	24.6402	25.0796	25.519	26.0826
113	Mali	SSA	3.102	3.4092	3.7164	4.0236	4.3308	4.638	5.0864	5.5348	5.9832	6.4316	6.88	7.522	8.164	8.806	9.448	10.09	10.9848	11.8796	12.7744	13.6692	14.564	15.765	16.966	18.167	19.368	20.569	21.9294	23.2898	24.6502	26.0106	27.371	28.8956	30.4202	31.9448	33.4694	34.994	35.9294	36.8648	37.8002	38.7356	39.671	39.7028	39.7346	39.7664	39.7982	39.83	39.8618
117	Mauritania	SSA	29.327	29.646	29.965	30.284	30.603	30.922	31.373	31.824	32.275	32.726	33.177	33.9414	34.7058	35.4702	36.2346	36.999	38.0056	39.0122	40.0188	41.0254	42.032	42.3142	42.5964	42.8786	43.1608	43.443	43.2246	43.0062	42.7878	42.5694	42.351	42.3458	42.3406	42.3354	42.3302	42.325	42.64	42.955	43.27	43.585	43.9	43.7768	43.6536	43.5304	43.4072	43.284	43.1612
118	Mauritius	SSA	13.408	13.8316	14.2552	14.6788	15.1024	15.526	16.0026	16.4792	16.9558	17.4324	17.909	18.3342	18.7594	19.1846	19.6098	20.035	20.4864	20.9378	21.3892	21.8406	22.292	22.5638	22.8356	23.1074	23.3792	23.651	23.934	24.217	24.5	24.783	25.066	25.326	25.586	25.846	26.106	26.366	26.624	26.882	27.14	27.398	27.656	28.0874	28.5188	28.9502	29.3816	29.813	30.325
126	Mozambique	SSA	2.4	2.52	2.64	2.76	2.88	3	3.14	3.28	3.42	3.56	3.7	3.88	4.06	4.24	4.42	4.6	4.84	5.08	5.32	5.56	5.8	6.38	6.96	7.54	8.12	8.7	9.58	10.46	11.34	12.22	13.1	13.82	14.54	15.26	15.98	16.7	17.58	18.46	19.34	20.22	21.1	22.12	23.14	24.16	25.18	26.2	27.1
128	Namibia	SSA	4.857	4.9468	5.0366	5.1264	5.2162	5.306	5.4034	5.5008	5.5982	5.6956	5.793	5.9962	6.1994	6.4026	6.6058	6.809	7.206	7.603	8	8.397	8.794	9.319	9.844	10.369	10.894	11.419	11.8238	12.2286	12.6334	13.0382	13.443	13.6616	13.8802	14.0988	14.3174	14.536	14.7024	14.8688	15.0352	15.2016	15.368	15.449	15.53	15.611	15.692	15.773	15.8556
134	Niger	SSA	10.213	10.6212	11.0294	11.4376	11.8458	12.254	13.0354	13.8168	14.5982	15.3796	16.161	16.9504	17.7398	18.5292	19.3186	20.108	20.6276	21.1472	21.6668	22.1864	22.706	23.2714	23.8368	24.4022	24.9676	25.533	26.1428	26.7526	27.3624	27.9722	28.582	29.233	29.884	30.535	31.186	31.837	32.526	33.215	33.904	34.593	35.282	35.9996	36.7172	37.4348	38.1524	38.87	39.5992
135	Nigeria	SSA	1.801	1.8566	1.9122	1.9678	2.0234	2.079	2.1432	2.2074	2.2716	2.3358	2.4	2.4738	2.5476	2.6214	2.6952	2.769	2.8536	2.9382	3.0228	3.1074	3.192	3.3532	3.5144	3.6756	3.8368	3.998	4.1426	4.2872	4.4318	4.5764	4.721	4.7882	4.8554	4.9226	4.9898	5.057	5.1288	5.2006	5.2724	5.3442	5.416	5.9916	6.5672	7.1428	7.7184	8.294	9.3896
156	Rwanda	SSA	17.23	17.7756	18.3212	18.8668	19.4124	19.958	20.5664	21.1748	21.7832	22.3916	23	23.6702	24.3404	25.0106	25.6808	26.351	27.0808	27.8106	28.5404	29.2702	30	30.7386	31.4772	32.2158	32.9544	33.693	34.1082	34.5234	34.9386	35.3538	35.769	36.125	36.481	36.837	37.193	37.549	37.8192	38.0894	38.3596	38.6298	38.9	39.044	39.188	39.332	39.476	39.62	39.765
164	Senegal	SSA	27.399	27.4102	27.4214	27.4326	27.4438	27.455	27.4986	27.5422	27.5858	27.6294	27.673	28.763	29.853	30.943	32.033	33.123	34.312	35.501	36.69	37.879	39.068	40.5076	41.9472	43.3868	44.8264	46.266	46.886	47.506	48.126	48.746	49.366	49.3512	49.3364	49.3216	49.3068	49.292	49.2922	49.2924	49.2926	49.2928	49.293	49.405	49.517	49.629	49.741	49.853	50.092
166	Seychelles	SSA	12.646	13.088	13.53	13.972	14.414	14.856	15.3602	15.8644	16.3686	16.8728	17.377	17.9458	18.5146	19.0834	19.6522	20.221	20.8568	21.4926	22.1284	22.7642	23.4	24.0712	24.7424	25.4136	26.0848	26.756	27.2258	27.6956	28.1654	28.6352	29.105	29.5978	30.0906	30.5834	31.0762	31.569	31.8422	32.1154	32.3886	32.6618	32.935	33.1896	33.4442	33.6988	33.9534	34.208	34.4674
167	Sierra Leone	SSA	12.726	13.1554	13.5848	14.0142	14.4436	14.873	15.3608	15.8486	16.3364	16.8242	17.312	17.8424	18.3728	18.9032	19.4336	19.964	20.5068	21.0496	21.5924	22.1352	22.678	23.242	23.806	24.37	24.934	25.498	25.751	26.004	26.257	26.51	26.763	27.0238	27.2846	27.5454	27.8062	28.067	28.3852	28.7034	29.0216	29.3398	29.658	30.0114	30.3648	30.7182	31.0716	31.425	31.7894
172	Somalia	SSA	42.23	42.6666	43.1032	43.5398	43.9764	44.413	44.8542	45.2954	45.7366	46.1778	46.619	46.7448	46.8706	46.9964	47.1222	47.248	47.3602	47.4724	47.5846	47.6968	47.809	47.869	47.929	47.989	48.049	48.109	48.1722	48.2354	48.2986	48.3618	48.425	48.6144	48.8038	48.9932	49.1826	49.372	49.905	50.438	50.971	51.504	52.037	52.5268	53.0166	53.5064	53.9962	54.486	54.967
173	South Africa	SSA	6.824	7.176	7.528	7.88	8.232	8.584	9.0164	9.4488	9.8812	10.3136	10.746	11.2714	11.7968	12.3222	12.8476	13.373	14.003	14.633	15.263	15.893	16.523	17.007	17.491	17.975	18.459	18.943	19.1462	19.3494	19.5526	19.7558	19.959	20.4408	20.9226	21.4044	21.8862	22.368	23.218	24.068	24.918	25.768	26.618	27.3858	28.1536	28.9214	29.6892	30.457	31.0472
176	Sudan	SSA	1.75	1.8858	2.0216	2.1574	2.2932	2.429	2.7258	3.0226	3.3194	3.6162	3.913	4.4292	4.9454	5.4616	5.9778	6.494	7.1362	7.7784	8.4206	9.0628	9.705	10.5648	11.4246	12.2844	13.1442	14.004	14.7724	15.5408	16.3092	17.0776	17.846	18.6376	19.4292	20.2208	21.0124	21.804	22.0248	22.2456	22.4664	22.6872	22.908	22.936	22.964	22.992	23.02	23.048	22.966
178	Swaziland	SSA	3.491	3.6746	3.8582	4.0418	4.2254	4.409	4.5764	4.7438	4.9112	5.0786	5.246	5.4028	5.5596	5.7164	5.8732	6.03	6.3944	6.7588	7.1232	7.4876	7.852	8.5108	9.1696	9.8284	10.4872	11.146	11.8278	12.5096	13.1914	13.8732	14.555	14.9974	15.4398	15.8822	16.3246	16.767	17.1904	17.6138	18.0372	18.4606	18.884	19.2158	19.5476	19.8794	20.2112	20.543	20.8962
199	Tanzania	SSA	4.384	4.8462	5.3084	5.7706	6.2328	6.695	7.3756	8.0562	8.7368	9.4174	10.098	11.0684	12.0388	13.0092	13.9796	14.95	16.216	17.482	18.748	20.014	21.28	21.6094	21.9388	22.2682	22.5976	22.927	23.2742	23.6214	23.9686	24.3158	24.663	25.1608	25.6586	26.1564	26.6542	27.152	27.7424	28.3328	28.9232	29.5136	30.104	30.7308	31.3576	31.9844	32.6112	33.238	33.896
186	Togo	SSA	2.82	2.9624	3.1048	3.2472	3.3896	3.532	3.709	3.886	4.063	4.24	4.417	4.6354	4.8538	5.0722	5.2906	5.509	5.74	5.971	6.202	6.433	6.664	6.7392	6.8144	6.8896	6.9648	7.04	7.1388	7.2376	7.3364	7.4352	7.534	7.8576	8.1812	8.5048	8.8284	9.152	9.5368	9.9216	10.3064	10.6912	11.076	11.1934	11.3108	11.4282	11.5456	11.663	11.7468
195	Uganda	SSA	11.5	12.1018	12.7036	13.3054	13.9072	14.509	15.2362	15.9634	16.6906	17.4178	18.145	19.1904	20.2358	21.2812	22.3266	23.372	24.7678	26.1636	27.5594	28.9552	30.351	31.2676	32.1842	33.1008	34.0174	34.934	35.9102	36.8864	37.8626	38.8388	39.815	39.783	39.751	39.719	39.687	39.655	39.6054	39.5558	39.5062	39.4566	39.407	38.9464	38.4858	38.0252	37.5646	37.104	36.6436
209	Zambia	SSA	10.644	10.8332	11.0224	11.2116	11.4008	11.59	11.7936	11.9972	12.2008	12.4044	12.608	13.0104	13.4128	13.8152	14.2176	14.62	15.1684	15.7168	16.2652	16.8136	17.362	17.8642	18.3664	18.8686	19.3708	19.873	20.3726	20.8722	21.3718	21.8714	22.371	22.9796	23.5882	24.1968	24.8054	25.414	26.1288	26.8436	27.5584	28.2732	28.988	29.5368	30.0856	30.6344	31.1832	31.732	32.1372
210	Zimbabwe	SSA	1	1	1	1	1	1	1	1	1	1	1	1	1	1	1	1	1	1	1	1	1	1	1	1	1	1	1	1	1	1	1	1	1	1	1	1	1	1	1	1	1	1	1	1	1	1	1
[truncated: 54 more columns]

## Sheet: GDP Per Capita
	1990 International Dollars Per Capita
Serial No	Country	Region	1950	1951	1952	1953	1954	1955	1956	1957	1958	1959	1960	1961	1962	1963	1964	1965	1966	1967	1968	1969	1970	1971	1972	1973	1974	1975	1976	1977	1978	1979	1980	1981	1982	1983	1984	1985	1986	1987	1988	1989	1990	1991	1992	1993	1994	1995	1996
5	Angola	SSA	1051.82	1076.18	1101.11	1125.57	1079.28	1148.48	1110	1197.23	1240.54	1225.32	1252.98	1396.11	1335.26	1380.4	1509.54	1595.77	1660.18	1727.31	1672.22	1691.45	1767.69	1728.33	1711.73	1789.47	1710.57	1072.81	953.821	940.829	960.208	958.381	961.43	923.458	862.004	808.089	790.197	779.331	694.187	759.672	852.881	853.462	868.066	853.497	821.338	584.525	578.918	622.245	675.398
21	Benin	SSA	1083.63	1063.13	1042.7	993.735	1002.02	981.783	961.572	941.496	955.66	970.218	978.116	987.399	931.584	952.032	993.147	1019.73	1031.82	1016.29	1028.99	1032.93	1027.41	1005.59	1065.31	1061.46	955.266	969.318	983.278	1009.74	1012.54	1062.74	1127.97	1156.21	1242.35	1152.38	1206.18	1257.38	1246.33	1190.35	1189.07	1127.78	1136.34	1153.09	1162.09	1147.73	1146.32	1165.36	1192.82
25	Botswana	SSA	348.507	355.134	359.482	365.656	371.837	377.363	382.568	387.773	392.34	398.713	402.566	410.243	415.401	422.174	430.221	436.82	472.563	512.976	557.094	601.451	647.269	747.199	955.931	1122.66	1299.57	1223.49	1381.49	1357.65	1537.33	1612.52	1764.59	1857.77	1921.36	2143.93	2300.21	2386.82	2485.38	2618.88	2937.1	3215.61	3303.78	3360.09	3353.78	3310.98	3320.81	3366.97	3457.79
30	Burkina Faso	SSA	474.313	487.142	499.649	512.297	525.531	539.329	553.667	567.643	583.005	597.549	608.735	629.828	664.517	651.699	661.807	681.505	678.607	731.027	745.682	751.815	744.752	765.125	786.127	734.527	710.294	669.515	652.449	683.544	746.14	736.278	730.635	744.428	742.112	715.34	708.428	780.373	878.297	838.272	879.978	842.166	807.077	858.897	851.527	817.032	799.734	807.716	841.286
31	Burundi	SSA	360.142	374.152	379.217	387.75	401.918	407.547	415.774	424.223	428.485	445.168	443.645	372.482	396.996	406.974	420.35	424.798	433.057	461.567	447.092	433.765	540.186	570.571	518.704	554.481	541.517	534.858	565.781	621.533	599.709	583.437	603.371	642.073	625.445	629.575	614.365	671.574	683.881	694.98	702.548	696.604	704.618	722.58	706.024	685.165	654.035	566.875	517.304
34	Cameroon	SSA	670.951	687.408	703.781	720.038	736.778	753.938	770.831	788.031	805.462	822.474	832.001	828.585	839.979	856.513	871.837	873.588	897.776	905.304	945.765	972.847	981.841	989.971	1010.75	1003.05	1024.04	1051.62	1043.97	1070.02	1094.08	1119.63	1191.6	1350.82	1416.3	1471.17	1537.45	1621.75	1682.93	1549.57	1434.88	1267.96	1211.07	1132.11	1066.97	1005.19	954.602	961.591	984.888
36	Cape Verde	SSA	449.648	455.321	461.123	467.009	460.474	462.746	468.518	452.516	448.661	486.212	507.52	524.639	539.491	552.63	564.178	574.72	584.744	593.779	602.375	610.732	618.959	566.358	536.167	528.836	511.768	524.742	520.317	517.76	566.557	621.639	840.545	904.348	917.128	989.567	1011.13	1081.39	1094.14	1150.82	1166.1	1208.04	1233.45	1186.11	1143.74	1183.69	1241.99	1319.27	1387.58
38	Central African Republic	SSA	771.577	790.486	808.975	827	845.254	863.661	881.433	899.238	916.999	934.112	925.379	942.881	900.917	881.079	877.814	866.01	842.77	857.866	847.408	872.02	890.526	844.133	807.995	828.069	787.371	781.799	794.852	837.725	830.63	763.58	736.719	728.473	722.38	660.93	686.006	673.121	669.716	637.746	632.35	637.623	642.417	620.515	564.381	549.163	568.832	585.415	530.208
39	Chad	SSA	475.502	486.306	496.932	507.364	518.31	529.363	540.494	551.668	563.197	574.005	568.648	566.337	585.954	567.084	541.977	533.111	512.376	504.629	491.57	514.066	512.98	511.823	466.984	434.782	484.01	555.252	535.334	484.775	471.966	362.478	340.749	344.855	346.512	381.601	385.459	466.044	434.199	409.532	459.115	472.098	434.313	464.623	457.919	441.511	457.31	440.641	436.108
43	Comoros	SSA	946.034	941.203	936.874	933.018	929.611	926.63	926.14	925.953	926.057	926.442	927.1	926.104	925.429	925.062	924.993	925.212	920.487	916.253	912.482	909.15	906.235	899.916	894.172	888.97	884.275	880.061	860.812	843.268	827.25	812.6	799.186	788.834	779.33	770.605	762.599	755.258	748.131	741.605	735.637	718.619	711.864	656.572	694.99	698.78	646.342	686.695	660.535
44	Congo	SSA	1225.36	1242.7	1260.47	1278.64	1298.31	1319.38	1333.72	1349.45	1366.49	1384.72	1399.21	1405.19	1411.77	1420.71	1430.95	1442.38	1472.6	1505.92	1540.5	1577.77	1616.77	1691.8	1773.33	1859.45	1951.72	2049.62	1996.36	1777.1	1696.76	1901.31	2166.51	2535.34	2656.73	2709.67	2802.25	2603.09	2357	2308.08	2250.4	2272.49	2263.53	2253.92	2250.44	2169.69	1997.81	2026.42	2052.46
32	Cote d'Ivoire	SSA	1040.88	1058.02	1075.07	1092.01	1109.78	1127.18	1144.29	1162.01	1178.96	1190.7	1256.3	1325.81	1334.88	1492.48	1688.09	1580.74	1628.34	1573.67	1729.62	1716.96	1807.99	1803.45	1811.42	1865.93	1839.07	1763.65	1893.19	1902.64	2009.17	1968.61	2040.99	2034.42	1964.16	1819.53	1696.37	1716.3	1704.83	1618.19	1532.86	1470.31	1307.35	1252.35	1214.21	1173.45	1153.69	1196.83	1252.24
52	Democratic Republic of the Congo	SSA	634.496	693.545	740.998	766.854	796.919	811.5	844.778	850.322	806.21	814.986	814.745	706.36	833.736	854.9	812.96	801.108	830.171	798.41	809.614	861.082	836.429	864.749	842.214	890.915	897.613	831.399	760.847	743.018	681.601	662.347	658.474	655.695	635.285	627.563	645.821	632.816	641.852	638.98	623.613	601.611	570.651	502.28	432.627	360.653	334.466	325.421	314.78
60	Equatorial Guinea	SSA	504.425	525.394	537.262	553.173	577.25	588.235	606.312	619.869	633.117	662.119	722.222	783.085	853.941	961.098	1084.34	1208.18	1239.94	1303.1	1328.84	1270.06	1216.49	1159.06	1052.63	1114.97	1134.35	1159.66	1180.73	1215.4	1343.28	1519.61	1710.41	1616.54	1563.23	1513.4	1792.26	1453.67	1457.56	1487.85	1538.9	1547.82	1540.11	1555.73	1665	1711.67	1741.36	1927.6	2405.95
61	Eritrea	SSA	7376.57	7432	7492.35	7772.87	7626.71	7887.7	7961.36	7724.76	7805.02	7845.11	8075.21	8258.96	8388.17	9273.35	9503.39	9834.49	9950.64	10106.3	10023.1	10145.5	10468.1	10601.6	10838.5	10899	10746.5	10491.2	10415.1	10351.6	9914.16	10229	10361.4	10221	10047.3	10228.7	9713.19	8797.08	9084.77	9646.55	9553.89	9439.94	9041.55	8546.1	8044.43	9048.95	9120.13	9608.78	10306.4
63	Ethiopia	SSA	390.075	394.513	398.948	414.867	407.743	422.105	428.301	417.409	423.25	426.618	440.038	452.704	462.082	512.95	527.422	547.191	556.843	568.567	566.233	574.801	594.748	606.736	623.786	630.017	623.098	609.667	610.83	613.392	596.568	627.158	648.17	632.72	614.842	627.281	599.782	551.563	576.872	614.503	607.802	599.749	574.227	530.064	488.742	541.664	537.067	553.95	594.475
69	Gabon	SSA	3108.38	3204.43	3302.31	3401.3	3504.34	3610.89	3717.77	3827.42	3939.21	4052.45	4184.21	4638.88	4725.16	4832.1	4850.58	4860.12	5002.84	5129.76	5176.17	5518.21	5869.36	6332.43	6891.67	7288.66	9544.43	9405.72	12339.9	9528.68	6721.36	6659.25	6776.58	6541.06	6211.29	6104.98	6141.95	5817.7	5356.22	4546.43	4541.79	4637.3	4797.01	4971.24	4680.75	4666.34	4710.75	4815.42	4858.3
70	Gambia	SSA	607.365	627.389	631.872	640.491	660.052	663.82	671.233	678.355	678.173	697.241	721.652	815.299	780.87	761.68	787.351	845.811	955.116	956.841	939.329	1007.34	878.895	948.6	984.583	996.934	1156.54	1049.61	1133.91	1152.14	1057.87	1190.64	1038.78	997.26	1088.4	926.292	871.08	770.415	783.354	796.508	848.846	874.819	877.53	862.966	866.782	884.694	883.773	821.891	841.056
73	Ghana	SSA	1121.79	1133.54	1083.97	1201.8	1317.38	1199.61	1236	1241.29	1187.13	1321.02	1378.42	1388.15	1415.52	1424.41	1414.3	1392.62	1354.23	1338.99	1318.43	1325.2	1423.97	1490.71	1401.54	1397.37	1454.93	1246.93	1177.84	1181.42	1259.95	1209.97	1157.07	1141.96	1041.84	933.039	959.985	978.43	988.342	1007.02	1034.3	1057.12	1062.17	1087.27	1098.76	1118.56	1122.39	1140.78	1168.18
79	Guinea	SSA	303.321	316.733	321.732	328.541	342.788	348.941	356.579	363.447	368.229	382.879	392.108	410.681	433.363	402.72	421.188	441.854	442.965	448.383	453.381	457.966	464.943	470.162	470.61	481.775	505.605	516.539	556.044	557.338	560.857	550.793	558.462	550.478	549.271	544.482	535.114	519.151	515.67	519.194	536.958	545.352	540.006	516.339	514.918	525.574	529.889	537.089	545.733
80	Guinea Bissau	SSA	289.153	305.696	322.872	341.519	407.829	388.984	439.445	464.943	475.916	478.125	500.768	531.871	562.115	582.838	641.554	685.253	728.331	770.522	794.147	832.917	871.559	833.222	883.2	881.86	912.407	925.067	901.988	823.441	915.491	917.586	754.325	871.063	902.714	810.561	824.425	849.915	824.117	793.055	805.468	790.464	797.198	817.958	802.732	794.307	796.188	811.726	831.721
97	Kenya	SSA	650.601	771.245	667.228	632.756	686.814	717.905	735.958	738.284	724.53	720.23	725.517	686.469	701.174	713.599	758.376	742.759	811.538	826.069	857.185	880.767	914.953	940.75	955.54	969.924	981.438	941.848	943.415	990.915	1038.68	1035.83	1050.81	1033.4	1054.02	1020.79	1000.3	1005.81	1040.29	1064.77	1091.75	1105.28	1117.26	1096.88	1049.07	1020.69	1023.04	1041.66	1059.4
104	Lesotho	SSA	355.366	369.993	375.331	384.336	398.814	405.049	413.453	421.99	430.258	434.832	458.079	457.283	517.194	560.259	593.207	593.361	577.334	626.257	609.84	604.92	604.079	535.422	623.673	768.674	796.661	714.936	814.356	936.026	1053.93	961.596	1005.01	990.319	1000.93	892.47	944.234	953.028	948.086	971.957	1069.78	1158.8	1181.11	1201.04	1228.32	1246.19	1215.41	1341.45	1441.79
105	Liberia	SSA	1054.76	1089.86	1096.94	1112.94	1147.07	1155.91	1169.56	1183.46	1186.54	1223.35	1229.57	1225.94	1208.67	1204.17	1230.97	1217.79	1408.27	1360.01	1384.3	1441.8	1491.52	1519.34	1530.39	1447.49	1507.51	1247.96	1263.5	1220.51	1235.02	1255.14	1162.38	1155.33	1090.58	1051.97	1012.37	969.175	967.774	964.462	935.476	918.442	1060.34	1255.12	1213.06	1193.08	1228.74	1261.61	1254.41
109	Madagascar	SSA	951.01	971.564	991.755	1011.52	1031.72	1052.26	1072.18	1092.23	1112.37	1131.7	1125.43	1126.4	1129.47	1096.04	1116.31	1088.02	1087.18	1123.05	1173.67	1191.53	1226.2	1245.75	1201.75	1143.6	1139.43	1126.29	1063.15	1060.72	1006.05	1074.98	1053.62	935.961	893.068	874.822	818.77	813.214	795.22	789.019	777.974	785.467	791.722	719.825	706.77	700.087	679.193	670.171	663.782
110	Malawi	SSA	324.056	331.841	339.405	347.037	354.704	353.785	375.587	382.805	388.121	392.984	394.145	404.161	393.406	376.47	358.761	397.126	426.079	455.095	437.28	452.526	447.453	498.322	534.144	562.48	582.416	586.197	591.132	602.81	637.171	646.144	630.316	579.921	567.361	573.065	580.315	606.497	586.618	567.995	546.591	542.092	539.625	563.896	503.723	542.985	495.517	582.381	610.889
113	Mali	SSA	456.875	464.495	472.08	480.05	487.526	495.767	503.903	512.325	520.614	529.527	533.769	526.551	518.923	542.666	556.806	553.077	564.374	570.598	579.339	564.009	585.693	592.642	609.306	581.06	553.922	616.201	683.613	720.137	690.617	843.761	732.938	696.606	645.611	662.64	679.926	683.181	713.538	713.856	699.522	756.142	747.096	725.707	770.807	736.907	740.406	775.343	791.121
117	Mauritania	SSA	463.918	477.211	490.439	503.571	517.023	530.752	544.71	558.42	571.85	585.991	624.592	721.726	696.867	645.46	826.698	928.333	920.001	937.923	1005.55	974.568	1058.63	1051.43	1047.29	965.513	1046.2	961.991	1020.08	989.019	966.04	990.842	1009.48	1026.09	983.74	1009.43	915.709	920.594	950.125	956.854	969.366	982.093	948.063	948.83	932.185	947.989	962.487	983.538	1021.28
118	Mauritius	SSA	2489.76	2540.24	2528.45	2530.36	2586.93	2586.52	2593.86	2613.36	2609.7	2685	2776.88	3318.87	3249.38	3629.22	3282.97	3301.99	3107.99	3180.41	2907.04	3005.8	2945.38	3047.33	3309.01	3680	4020.26	3969.07	4551.09	4767.92	4863.29	4942.9	4366.75	4550.41	4738.44	4708.45	4881.58	5179.07	5657.75	6183.92	6550.01	6782.91	7208	7596.86	7865.47	8286.79	8553.07	8758.68	9115.3
126	Mozambique	SSA	1099.72	1119.78	1141.34	1162.22	1171.1	1224.42	1207.15	1211.06	1245.55	1289.18	1297	1305.81	1366.65	1291.04	1319.91	1323.41	1335.2	1395.2	1518.29	1662.96	1715.45	1788.21	1802.55	1860.9	1681.3	1378.85	1276.23	1251.73	1227.91	1213.69	1216.52	1214.74	1159.14	1056.03	1008.61	901.281	911.43	941.025	991.447	1027.91	1039.58	1053.05	935.601	984.301	1025.21	1036.98	1079.58
128	Namibia	SSA	2159.7	2175.68	2191.32	2222.67	2292.13	2310.44	2339.14	2370.03	2376.1	2451.3	2615.98	2578.88	2868.88	3076.38	3485.67	3625.57	3668.39	3429.86	3369.21	3396.15	3321.44	3314.26	3386.81	3401.3	3424.67	3333.92	3388.66	3504.71	3658.17	3702.9	3767.45	3825.27	3788.58	3576.76	3425.46	3340.97	3343.65	3339.22	3276.95	3363.67	3140.96	3229.04	3443.54	3284.47	3415.07	3467.19	3482.53
134	Niger	SSA	617.031	629.642	642.033	654.176	666.619	679.306	691.624	704.092	716.658	729.268	760.881	776.503	840.814	904.711	888.107	934.908	903.743	888.526	876.51	832.034	838.947	867.106	804.108	652.452	693.399	658.875	647.937	681.654	755.545	791.073	810.194	800.677	772.379	740.213	600.323	596.173	608.389	572.28	589.483	574.128	546.946	543.73	492.91	484.129	487.455	483.453	482.811
135	Nigeria	SSA	752.681	791.822	830.251	831.265	867.341	864.703	820.72	830.024	797.2	808.242	820.279	823.663	845.718	898.544	910.137	943.595	886.887	727.638	699.118	861.302	1094.05	1187.57	1196.62	1261.66	1366.92	1286.9	1384.58	1392.51	1271.97	1320.48	1305.06	1164.24	1119.43	1022.62	958.484	1016.64	1009.62	976.271	1045.63	1084.82	1112.37	1149.5	1149.99	1146.25	1111.28	1112.77	1155.65
156	Rwanda	SSA	546.902	567.266	573.667	583.876	604.178	610.138	619.528	628.281	631.298	652.014	656.108	625.037	694.778	610.997	525.441	548.423	570.488	594.18	618.195	665.826	716.767	704.505	686.763	687.543	700.151	805.649	766.281	779.21	826.947	876.267	952.084	981.728	1030.29	1057.37	983.077	1000.07	1024.71	983.487	917.809	906.539	877.286	823.075	859.416	757.959	455.597	706.513	667.797
164	Senegal	SSA	1258.9	1281.42	1303.25	1324.31	1345.73	1367.37	1387.99	1408.64	1429.06	1448.22	1444.64	1474.66	1487.12	1506.9	1499.38	1510.63	1508.12	1448.86	1499.01	1361.69	1435.17	1390.27	1435.65	1315.16	1329.48	1396.08	1487.43	1402.92	1305.91	1353.96	1268.19	1218.72	1359.6	1350.74	1248.19	1255	1274.4	1284.84	1308.11	1241.7	1253.9	1209.87	1199.05	1138.54	1137.87	1162.6	1186.95
166	Seychelles	SSA	1912.26	2018.68	2049.66	2084.05	2173.63	2164.36	2142.52	2185.89	2199.58	2253.96	2366.52	2175.78	2305.64	2458.14	2488.23	2434.6	2434.44	2381.16	2521.63	2455.27	2569.97	2909.79	3025.57	3251.49	3244.76	3307.08	3582.72	3786.89	4008.88	4615.05	4443.9	4095.4	3980.51	3878.57	3989.03	4324.48	4372.19	4549.36	4690.17	4898.62	5169.49	5246.16	5542.24	5836.71	5638.51	5605.16	6101.91
167	Sierra Leone	SSA	656.268	684.566	696.577	713.731	743.89	759.505	777.479	795.307	806.5	840.862	855.648	858.425	884.106	885.732	882.722	931.509	975.925	954.892	1032.47	1108.82	1128.91	1101.09	1071.85	1087.14	1112.85	1124.55	1070.19	1065.3	1048.18	1086.83	1115.92	1161.54	1157.43	1117.25	1108.28	1054.21	994.583	1023.2	1026.35	1024.6	1025.69	918.961	844.881	855.085	865.084	766.056	568.712
172	Somalia	SSA	1056.63	1097.66	1111.99	1132.47	1175.45	1190.61	1210.96	1231.83	1240.77	1286.87	1277.15	1311.25	1340.84	1363.89	1190.85	1088.19	1215.99	1257.86	1251.69	1071.13	1138.28	1141.26	1228.33	1176.35	914.221	1201.62	1166.41	1420.23	1389.04	1180.58	1036.5	1112.06	1151.08	1014.58	1014.2	1055.35	1050.79	1067.72	1063.7	1086.11	1080.54	1006.27	905.135	907.39	910.057	916.615	919.951
173	South Africa	SSA	2534.95	2591.11	2618.99	2674.95	2763.33	2830.1	2913.76	2951.09	2939.01	2994.73	3041.47	3091.6	3178.62	3320.96	3449.94	3559.36	3615	3760.42	3818.86	3946.18	4045.15	4134.93	4109.42	4175.19	4299.37	4270.85	4267.09	4155.34	4174.07	4231.65	4390.04	4480.5	4323.03	4111.88	4185.84	4006.49	3911.74	3897.3	3963.99	3955.64	3833.77	3715.92	3566.06	3533.97	3583.94	3645.5	3751.95
176	Sudan	SSA	820.837	836.986	854.772	870.984	888.638	906.849	975.656	936.412	948.681	1032.73	1023.54	995.973	1036.52	979.853	944.205	984.266	946.713	892.859	922.558	953.609	888.181	923.102	877.866	779.659	832.704	910.048	1044.14	1165.26	1107.76	956.445	931.469	920.108	1002.64	958.299	881.124	798.751	807.461	808.162	804.29	849.172	759.82	786.035	799.964	801.339	796.005	798.359	819.228
178	Swaziland	SSA	721.089	745.225	751.165	762.296	786.768	792.761	803.451	814.176	816.593	842.733	934.597	1027.88	1214.15	1251.68	1399.4	1576.69	1601.84	1709.26	1588.39	1612.23	2035.58	2014.67	2200.97	2257.57	2443.34	2461.91	2471.77	2473.46	2462.17	2421.23	2397.16	2481.13	2548.01	2474.18	2437.12	2497.29	2494.15	2606.52	2428.61	2477.5	2434.95	2385.02	2324.07	2329.32	2394.62	2467.04	2499.39
199	Tanzania	SSA	423.714	465.946	464.151	436.756	460.582	459.873	453.575	452.419	444.22	453.5	459.114	441.154	467.618	482.743	494.325	497.08	544.258	549.364	560.695	553.93	568.357	574.334	593.254	592.523	587.684	600.268	624.673	623.375	622.611	612.954	600.913	577.331	568.154	549.175	546.361	529.085	530.026	539.304	544.421	546.101	549.371	544.533	531.531	519.865	507.958	509.379	521.105
186	Togo	SSA	573.994	583.737	593.146	602.192	611.38	620.653	629.954	638.745	647.008	655.738	697.657	727.573	736.447	753.619	840.888	931.57	991.386	1019.33	1042.98	1125.65	1075.37	1125.63	1138.03	1067.1	1086.82	1055.55	1026.26	1057.4	1138	1177.91	1096.54	998.019	927.567	847.169	842.353	851.391	847.408	829.348	836.161	837.006	800.328	768.273	713.519	599.95	700.198	707.842	740.753
195	Uganda	SSA	686.854	642.031	664.142	675.062	647.783	671.784	689.798	699.953	685.139	700.024	712.897	685.784	693.536	750.96	784.844	778.936	803.288	821.57	817.663	880.939	867.296	869.266	856.496	834.675	817.009	779.83	765.471	757.145	697.057	605.525	571.888	579.391	610.12	636.312	563.467	555.783	538.219	549.832	565.505	583.123	584.678	570.069	567.428	593.086	608.965	662.944	700.983
209	Zambia	SSA	660.91	687.587	714.831	743.055	771.941	735.732	803.205	817.357	776.029	914.643	959.803	937.953	905.057	901.851	996.254	1147.4	1056.23	1107.13	1092.18	1056.25	1073.11	1042.14	1104.9	1061.89	1114.37	1040.74	1070.91	989.763	967.231	910.45	910.587	936.019	877.337	827.917	796.479	783.634	761.632	754.876	777.067	761.74	806.248	783.203	748.716	778.771	658.48	627.108	653.326
210	Zimbabwe	SSA	700.979	721.804	724.462	759.644	772.237	808.444	891.851	923.666	906.445	925.148	937.936	955.529	938.814	901.092	953.438	983.507	967.39	1014.53	999.262	1085.79	1282.43	1353.23	1423.27	1431.87	1427.29	1401.81	1357.06	1220.7	1232.12	1210.66	1295.4	1407.15	1404.57	1374.31	1296.9	1335.2	1321.65	1257.31	1325.52	1367.83	1355.45	1391.45	1232.81	1219.7	1277.68	1271.83	1384.56
[truncated: 54 more columns]

## Sheet: GDPto80%
	Percent (divide by 100 to use)
	See (Bulk) page for data and interpolation.
Serial No	Country	Region	1950	1951	1952	1953	1954	1955	1956	1957	1958	1959	1960	1961	1962	1963	1964	1965	1966	1967	1968	1969	1970	1971	1972	1973	1974	1975	1976	1977	1978	1979	1980	1981	1982	1983	1984	1985	1986	1987	1988	1989	1990	1991	1992	1993	1994	1995	1996
5	Angola	SSA	61.86	61.86	61.86	61.86	61.86	61.86	61.86	61.86	61.86	61.86	61.86	61.86	61.86	61.86	61.86	61.86	61.86	61.86	61.86	61.86	61.86	61.86	61.86	61.86	61.86	61.86	61.86	61.86	61.86	61.86	61.86	61.86	61.86	61.86	61.86	61.86	61.86	61.86	61.86	61.86	61.86	61.86	61.86	61.86	61.86	61.86	61.86
21	Benin	SSA	45.9	45.9	45.9	45.9	45.9	45.9	45.9	45.9	45.9	45.9	45.9	45.9	45.9	45.9	45.9	45.9	45.9	45.9	45.9	45.9	45.9	45.9	45.9	45.9	45.9	45.9	45.9	45.9	45.9	45.9	45.9	45.9	45.9	45.9	45.9	45.9	45.9	45.9	45.9	45.9	45.9	45.9	45.9	45.9	45.9	45.9	45.9
25	Botswana	SSA	47	47	47	47	47	47	47	47	47	47	47	47	47	47	47	47	47	47	47	47	47	47	47	47	47	47	47	47	47	47	47	47	47	47	47	58.89	58.89	59.6538	60.4175	61.1813	61.945	62.7088	63.4725	64.2362	65	65.7638	66.5275
30	Burkina Faso	SSA	56.74	56.74	56.74	56.74	56.74	56.74	56.74	56.74	56.74	56.74	56.74	56.74	56.74	56.74	56.74	56.74	56.74	56.74	56.74	56.74	56.74	56.74	56.74	56.74	56.74	56.74	56.74	56.74	56.74	56.74	56.74	56.74	56.74	56.74	56.74	56.74	56.74	56.74	56.74	56.74	56.74	56.74	56.74	56.74	56.74	55.9325	55.125
31	Burundi	SSA	41.63	41.63	41.63	41.63	41.63	41.63	41.63	41.63	41.63	41.63	41.63	41.63	41.63	41.63	41.63	41.63	41.63	41.63	41.63	41.63	41.63	41.63	41.63	41.63	41.63	41.63	41.63	41.63	41.63	41.63	41.63	41.63	41.63	41.63	41.63	41.63	41.63	41.63	41.63	41.63	41.63	41.63	41.63	42.6883	43.7467	44.805	45.8633
34	Cameroon	SSA	53.26	53.26	53.26	53.26	53.26	53.26	53.26	53.26	53.26	53.26	53.26	53.26	53.26	53.26	53.26	53.26	53.26	53.26	53.26	53.26	53.26	53.26	53.26	53.26	53.26	53.26	53.26	53.26	53.26	53.26	53.26	53.26	53.26	53.26	53.26	53.26	53.26	53.26	53.26	53.26	53.26	53.26	53.26	53.26	53.26	53.26	53.26
36	Cape Verde	SSA	56.1371	56.1371	56.1371	56.1371	56.1371	56.1371	56.1371	56.1371	56.1371	56.1371	56.1371	56.1371	56.1371	56.1371	56.1371	56.1371	56.1371	56.1371	56.1371	56.1371	56.1371	56.1371	56.1371	56.1371	56.1371	56.1371	56.1371	56.1371	56.1371	56.1371	56.1371	56.1371	56.1371	56.1371	56.1371	56.1371	56.1371	56.1371	56.1371	56.1371	56.1371	56.1371	56.1371	56.1371	56.1371	56.1371	56.1371
38	Central African Republic	SSA	64.98	64.98	64.98	64.98	64.98	64.98	64.98	64.98	64.98	64.98	64.98	64.98	64.98	64.98	64.98	64.98	64.98	64.98	64.98	64.98	64.98	64.98	64.98	64.98	64.98	64.98	64.98	64.98	64.98	64.98	64.98	64.98	64.98	64.98	64.98	64.98	64.98	64.98	64.98	64.98	64.98	64.98	64.98	64.98	63.422	61.864	60.306
39	Chad	SSA	46.56	46.56	46.56	46.56	46.56	46.56	46.56	46.56	46.56	46.56	46.56	46.56	46.56	46.56	46.56	46.56	46.56	46.56	46.56	46.56	46.56	46.56	46.56	46.56	46.56	46.56	46.56	46.56	46.56	46.56	46.56	46.56	46.56	46.56	46.56	46.56	46.56	46.56	46.56	46.56	46.56	46.56	46.56	46.56	46.56	46.56	46.56
43	Comoros	SSA	68.1314	68.1314	68.1314	68.1314	68.1314	68.1314	68.1314	68.1314	68.1314	68.1314	68.1314	68.1314	68.1314	68.1314	68.1314	68.1314	68.1314	68.1314	68.1314	68.1314	68.1314	68.1314	68.1314	68.1314	68.1314	68.1314	68.1314	68.1314	68.1314	68.1314	68.1314	68.1314	68.1314	68.1314	68.1314	68.1314	68.1314	68.1314	68.1314	68.1314	68.1314	68.1314	68.1314	68.1314	68.1314	68.1314	68.1314
44	Congo	SSA	53.14	53.14	53.14	53.14	53.14	53.14	53.14	53.14	53.14	53.14	53.14	53.14	53.14	53.14	53.14	53.14	53.14	53.14	53.14	53.14	53.14	53.14	53.14	53.14	53.14	53.14	53.14	53.14	53.14	53.14	53.14	53.14	53.14	53.14	53.14	53.14	53.14	53.14	53.14	53.14	53.14	53.14	53.14	53.14	53.14	53.14	53.14
32	Cote d'Ivoire	SSA	46.91	46.91	46.91	46.91	46.91	46.91	46.91	46.91	46.91	46.91	46.91	46.91	46.91	46.91	46.91	46.91	46.91	46.91	46.91	46.91	46.91	46.91	46.91	46.91	46.91	46.91	46.91	46.91	46.91	46.91	46.91	46.91	46.91	46.91	46.91	46.91	45.71	47.02	43.75	43.848	43.946	44.044	44.142	44.24	44.245	44.25	46.18
52	Democratic Republic of the Congo	SSA	53.2142	53.2142	53.2142	53.2142	53.2142	53.2142	53.2142	53.2142	53.2142	53.2142	53.2142	53.2142	53.2142	53.2142	53.2142	53.2142	53.2142	53.2142	53.2142	53.2142	53.2142	53.2142	53.2142	53.2142	53.2142	53.2142	53.2142	53.2142	53.2142	53.2142	53.2142	53.213	53.2118	53.2234	53.2349	53.5678	53.5719	53.6813	53.7103	53.847	54.0432	54.2092	54.1291	53.9191	53.5967	53.3371	53.0493
60	Equatorial Guinea	SSA	53.2142	53.2142	53.2142	53.2142	53.2142	53.2142	53.2142	53.2142	53.2142	53.2142	53.2142	53.2142	53.2142	53.2142	53.2142	53.2142	53.2142	53.2142	53.2142	53.2142	53.2142	53.2142	53.2142	53.2142	53.2142	53.2142	53.2142	53.2142	53.2142	53.2142	53.2142	53.213	53.2118	53.2234	53.2349	53.5678	53.5719	53.6813	53.7103	53.847	54.0432	54.2092	54.1291	53.9191	53.5967	53.3371	53.0493
61	Eritrea	SSA	53.2142	53.2142	53.2142	53.2142	53.2142	53.2142	53.2142	53.2142	53.2142	53.2142	53.2142	53.2142	53.2142	53.2142	53.2142	53.2142	53.2142	53.2142	53.2142	53.2142	53.2142	53.2142	53.2142	53.2142	53.2142	53.2142	53.2142	53.2142	53.2142	53.2142	53.2142	53.213	53.2118	53.2234	53.2349	53.5678	53.5719	53.6813	53.7103	53.847	54.0432	54.2092	54.1291	53.9191	53.5967	53.3371	53.0493
63	Ethiopia	SSA	41.59	41.59	41.59	41.59	41.59	41.59	41.59	41.59	41.59	41.59	41.59	41.59	41.59	41.59	41.59	41.59	41.59	41.59	41.59	41.59	41.59	41.59	41.59	41.59	41.59	41.59	41.59	41.59	41.59	41.59	41.59	41.59	41.59	42.0615	42.5331	43.0046	43.4762	43.9477	44.4192	44.8908	45.3623	45.8338	46.3054	46.7769	47.2485	47.72	46.058
69	Gabon	SSA	47.93	47.93	47.93	47.93	47.93	47.93	47.93	47.93	47.93	47.93	47.93	47.93	47.93	47.93	47.93	47.93	47.93	47.93	47.93	47.93	47.93	47.93	47.93	47.93	47.93	47.93	47.93	47.93	47.93	47.93	47.93	47.93	47.93	47.93	47.93	47.93	47.93	47.93	47.93	47.93	47.93	47.93	47.93	47.93	47.93	47.93	47.93
70	Gambia	SSA	55.25	55.25	55.25	55.25	55.25	55.25	55.25	55.25	55.25	55.25	55.25	55.25	55.25	55.25	55.25	55.25	55.25	55.25	55.25	55.25	55.25	55.25	55.25	55.25	55.25	55.25	55.25	55.25	55.25	55.25	55.25	55.25	55.25	55.25	55.25	55.25	55.25	55.25	55.25	55.25	55.25	55.25	55.25	55.25	55.25	55.25	55.25
73	Ghana	SSA	42.68	42.68	42.68	42.68	42.68	42.68	42.68	42.68	42.68	42.68	42.68	42.68	42.68	42.68	42.68	42.68	42.68	42.68	42.68	42.68	42.68	42.68	42.68	42.68	42.68	42.68	42.68	42.68	42.68	42.68	42.68	42.68	42.68	42.68	42.68	42.68	42.68	42.68	42.68	43.3	43.9633	44.6267	45.29	45.5333	45.7767	46.02	46.2633
79	Guinea	SSA	50.12	50.12	50.12	50.12	50.12	50.12	50.12	50.12	50.12	50.12	50.12	50.12	50.12	50.12	50.12	50.12	50.12	50.12	50.12	50.12	50.12	50.12	50.12	50.12	50.12	50.12	50.12	50.12	50.12	50.12	50.12	50.12	50.12	50.12	50.12	50.12	50.12	50.12	50.12	50.12	50.12	50.12	49.1133	48.1067	47.1	47.39	47.68
80	Guinea Bissau	SSA	58.86	58.86	58.86	58.86	58.86	58.86	58.86	58.86	58.86	58.86	58.86	58.86	58.86	58.86	58.86	58.86	58.86	58.86	58.86	58.86	58.86	58.86	58.86	58.86	58.86	58.86	58.86	58.86	58.86	58.86	58.86	58.86	58.86	58.86	58.86	58.86	58.86	58.86	58.86	58.86	58.86	58.86	56.18	53.5	52.3333	51.1667	50
97	Kenya	SSA	61.84	61.84	61.84	61.84	61.84	61.84	61.84	61.84	61.84	61.84	61.84	61.84	61.84	61.84	61.84	61.84	61.84	61.84	61.84	61.84	61.84	61.84	61.84	61.84	61.84	61.84	61.84	61.84	61.84	61.84	61.84	61.84	61.84	61.84	61.84	61.84	61.84	61.84	61.84	61.84	61.84	61.84	61.84	54.965	48.09	48.3767	48.6633
104	Lesotho	SSA	59.99	59.99	59.99	59.99	59.99	59.99	59.99	59.99	59.99	59.99	59.99	59.99	59.99	59.99	59.99	59.99	59.99	59.99	59.99	59.99	59.99	59.99	59.99	59.99	59.99	59.99	59.99	59.99	59.99	59.99	59.99	59.99	59.99	59.99	59.99	59.99	59.99	59.99	60.355	60.72	61.085	61.45	61.815	62.18	64.38	66.58	65.3012
105	Liberia	SSA	44.95	44.95	44.95	44.95	44.95	44.95	44.95	44.95	44.95	44.95	44.95	44.95	44.95	44.95	44.95	44.95	44.95	44.95	44.95	44.95	44.95	44.95	44.95	44.95	44.95	44.95	44.95	44.95	44.95	44.95	44.95	44.95	44.95	44.95	44.95	44.95	44.95	44.95	44.95	44.95	44.95	44.95	44.95	44.95	44.95	44.95	44.95
109	Madagascar	SSA	52.52	52.52	52.52	52.52	52.52	52.52	52.52	52.52	52.52	52.52	52.52	52.52	52.52	52.52	52.52	52.52	52.52	52.52	52.52	52.52	52.52	52.52	52.52	52.52	52.52	52.52	52.52	52.52	52.52	52.52	52.52	52.4762	52.4323	52.3885	52.3446	52.3008	52.2569	52.2131	52.1692	52.1254	52.0815	52.0377	51.9938	51.95	50.3875	48.825	47.2625
110	Malawi	SSA	55.98	55.98	55.98	55.98	55.98	55.98	55.98	55.98	55.98	55.98	55.98	55.98	55.98	55.98	55.98	55.98	55.98	55.98	55.98	55.98	55.98	55.98	55.98	55.98	55.98	55.98	55.98	55.98	55.98	55.98	55.98	55.98	55.98	55.98	55.98	55.98	55.98	55.98	55.98	55.98	55.98	55.98	55.98	55.98	55.98	55.98	55.98
113	Mali	SSA	43.97	43.97	43.97	43.97	43.97	43.97	43.97	43.97	43.97	43.97	43.97	43.97	43.97	43.97	43.97	43.97	43.97	43.97	43.97	43.97	43.97	43.97	43.97	43.97	43.97	43.97	43.97	43.97	43.97	43.97	43.97	43.97	43.97	43.97	43.97	43.97	43.97	43.97	43.97	43.97	46.402	48.834	51.266	53.698	56.13	54.7757	53.4214
117	Mauritania	SSA	48.64	48.64	48.64	48.64	48.64	48.64	48.64	48.64	48.64	48.64	48.64	48.64	48.64	48.64	48.64	48.64	48.64	48.64	48.64	48.64	48.64	48.64	48.64	48.64	48.64	48.64	48.64	48.64	48.64	48.64	48.64	48.64	48.64	48.64	48.64	48.64	48.64	48.64	49.8767	51.1133	52.35	53.5867	54.8233	56.06	51.9567	47.8533	43.75
118	Mauritius	SSA	53.2142	53.2142	53.2142	53.2142	53.2142	53.2142	53.2142	53.2142	53.2142	53.2142	53.2142	53.2142	53.2142	53.2142	53.2142	53.2142	53.2142	53.2142	53.2142	53.2142	53.2142	53.2142	53.2142	53.2142	53.2142	53.2142	53.2142	53.2142	53.2142	53.2142	53.2142	53.213	53.2118	53.2234	53.2349	53.5678	53.5719	53.6813	53.7103	53.847	54.0432	54.2092	54.1291	53.9191	53.5967	53.3371	53.0493
126	Mozambique	SSA	50.8	50.8	50.8	50.8	50.8	50.8	50.8	50.8	50.8	50.8	50.8	50.8	50.8	50.8	50.8	50.8	50.8	50.8	50.8	50.8	50.8	50.8	50.8	50.8	50.8	50.8	50.8	50.8	50.8	50.8	50.8	50.8	50.8	50.8	50.8	50.8	50.8	50.8	50.8	50.8	50.8	50.8	50.8	50.8	50.8	50.8	50.8
128	Namibia	SSA	78.25	78.25	78.25	78.25	78.25	78.25	78.25	78.25	78.25	78.25	78.25	78.25	78.25	78.25	78.25	78.25	78.25	78.25	78.25	78.25	78.25	78.25	78.25	78.25	78.25	78.25	78.25	78.25	78.25	78.25	78.25	78.25	78.25	78.25	78.25	78.25	78.25	78.25	78.25	78.25	78.25	78.25	78.25	78.25	78.25	78.25	78.25
134	Niger	SSA	43.91	43.91	43.91	43.91	43.91	43.91	43.91	43.91	43.91	43.91	43.91	43.91	43.91	43.91	43.91	43.91	43.91	43.91	43.91	43.91	43.91	43.91	43.91	43.91	43.91	43.91	43.91	43.91	43.91	43.91	43.91	43.91	43.91	43.91	43.91	43.91	43.91	43.91	43.91	43.91	43.91	43.91	43.91	46.02	48.13	48.3291	48.5282
135	Nigeria	SSA	45.01	45.01	45.01	45.01	45.01	45.01	45.01	45.01	45.01	45.01	45.01	45.01	45.01	45.01	45.01	45.01	45.01	45.01	45.01	45.01	45.01	45.01	45.01	45.01	45.01	45.01	45.01	45.01	45.01	45.01	45.01	45.01	45.01	45.01	45.01	45.01	45.01	45.6329	46.2557	46.8786	47.5014	48.1243	48.7471	49.37	50	51	52.11
156	Rwanda	SSA	38.92	38.92	38.92	38.92	38.92	38.92	38.92	38.92	38.92	38.92	38.92	38.92	38.92	38.92	38.92	38.92	38.92	38.92	38.92	38.92	38.92	38.92	38.92	38.92	38.92	38.92	38.92	38.92	38.92	38.92	38.92	38.92	38.92	38.92	38.92	38.92	39.844	40.768	41.692	42.616	43.54	44.464	45.388	46.312	47.236	48.16	49.084
164	Senegal	SSA	58.62	58.62	58.62	58.62	58.62	58.62	58.62	58.62	58.62	58.62	58.62	58.62	58.62	58.62	58.62	58.62	58.62	58.62	58.62	58.62	58.62	58.62	58.62	58.62	58.62	58.62	58.62	58.62	58.62	58.62	58.62	58.62	58.62	58.62	58.62	58.62	58.62	58.62	58.62	58.62	58.62	58.62	56.0725	53.525	50.9775	48.43	48.41
166	Seychelles	SSA	69.7706	69.7706	69.7706	69.7706	69.7706	69.7706	69.7706	69.7706	69.7706	69.7706	69.7706	69.7706	69.7706	69.7706	69.7706	69.7706	69.7706	69.7706	69.7706	69.7706	69.7706	69.7706	69.7706	69.7706	69.7706	69.7706	69.7706	69.7706	69.7706	69.7706	69.7706	69.7706	69.7706	69.7706	69.7706	69.7706	69.7706	69.7706	69.7706	69.7706	69.7706	69.7706	69.7706	69.7706	69.7706	69.7706	69.7706
167	Sierra Leone	SSA	63.79	63.79	63.79	63.79	63.79	63.79	63.79	63.79	63.79	63.79	63.79	63.79	63.79	63.79	63.79	63.79	63.79	63.79	63.79	63.79	63.79	63.79	63.79	63.79	63.79	63.79	63.79	63.79	63.79	63.79	63.79	63.79	63.79	63.79	63.79	63.79	63.79	63.79	63.79	63.79	63.79	62.6746	61.5592	60.4438	59.3285	58.2131	57.0977
172	Somalia	SSA	53.5948	53.5948	53.5948	53.5948	53.5948	53.5948	53.5948	53.5948	53.5948	53.5948	53.5948	53.5948	53.5948	53.5948	53.5948	53.5948	53.5948	53.5948	53.5948	53.5948	53.5948	53.5948	53.5948	53.5948	53.5948	53.5948	53.5948	53.5948	53.5948	53.5948	53.5948	53.5936	53.5925	53.6035	53.6144	53.9303	53.9342	54.038	54.0654	54.1951	54.3812	54.5388	54.4628	54.2635	53.9577	53.7114	53.4384
173	South Africa	SSA	64.33	64.33	64.33	64.33	64.33	64.33	64.33	64.33	64.33	64.33	64.33	64.33	64.33	64.33	64.33	64.33	64.33	64.33	64.33	64.33	64.33	64.33	64.33	64.33	64.33	64.33	64.33	64.33	64.33	64.33	64.33	64.33	64.33	64.33	64.33	64.33	64.33	64.33	64.33	64.33	64.33	64.33	64.33	64.33	63.08	61.83	61.994
176	Sudan	SSA	53.5948	53.5948	53.5948	53.5948	53.5948	53.5948	53.5948	53.5948	53.5948	53.5948	53.5948	53.5948	53.5948	53.5948	53.5948	53.5948	53.5948	53.5948	53.5948	53.5948	53.5948	53.5948	53.5948	53.5948	53.5948	53.5948	53.5948	53.5948	53.5948	53.5948	53.5948	53.5936	53.5925	53.6035	53.6144	53.9303	53.9342	54.038	54.0654	54.1951	54.3812	54.5388	54.4628	54.2635	53.9577	53.7114	53.4384
178	Swaziland	SSA	64.33	64.33	64.33	64.33	64.33	64.33	64.33	64.33	64.33	64.33	64.33	64.33	64.33	64.33	64.33	64.33	64.33	64.33	64.33	64.33	64.33	64.33	64.33	64.33	64.33	64.33	64.33	64.33	64.33	64.33	64.33	64.33	64.33	64.33	64.33	64.33	64.33	64.33	64.33	64.33	64.33	64.33	64.33	64.33	64.33	64.33	62.925
199	Tanzania	SSA	41.61	41.61	41.61	41.61	41.61	41.61	41.61	41.61	41.61	41.61	41.61	41.61	41.61	41.61	41.61	41.61	41.61	41.61	41.61	41.61	41.61	41.61	41.61	41.61	41.61	41.61	41.61	41.61	41.61	41.61	41.61	41.61	41.61	41.61	41.61	41.61	41.61	41.61	41.61	41.61	41.61	41.61	41.61	41.6975	41.785	41.8725	41.96
186	Togo	SSA	47.063	47.063	47.063	47.063	47.063	47.063	47.063	47.063	47.063	47.063	47.063	47.063	47.063	47.063	47.063	47.063	47.063	47.063	47.063	47.063	47.063	47.063	47.063	47.063	47.063	47.063	47.063	47.063	47.063	47.063	47.063	47.063	47.063	47.063	47.063	47.063	47.063	47.063	47.063	47.063	47.063	47.063	47.063	47.063	47.063	47.063	47.063
195	Uganda	SSA	49.92	49.92	49.92	49.92	49.92	49.92	49.92	49.92	49.92	49.92	49.92	49.92	49.92	49.92	49.92	49.92	49.92	49.92	49.92	49.92	49.92	49.92	49.92	49.92	49.92	49.92	49.92	49.92	49.92	49.92	49.92	49.92	49.92	49.92	49.92	49.92	49.92	49.92	49.92	49.92	49.6467	49.3733	49.1	48.06	47.02	45.98	44.94
209	Zambia	SSA	62.36	62.36	62.36	62.36	62.36	62.36	62.36	62.36	62.36	62.36	62.36	62.36	62.36	62.36	62.36	62.36	62.36	62.36	62.36	62.36	62.36	62.36	62.36	62.36	62.36	62.36	62.36	62.36	62.36	62.36	62.36	62.36	62.36	62.36	62.36	62.36	62.36	62.36	62.36	62.36	62.36	62.36	59.485	56.61	55.98	55.35	54.72
210	Zimbabwe	SSA	55.7433	55.7433	55.7433	55.7433	55.7433	55.7433	55.7433	55.7433	55.7433	55.7433	55.7433	55.7433	55.7433	55.7433	55.7433	55.7433	55.7433	55.7433	55.7433	55.7433	55.7433	55.7433	55.7433	55.7433	55.7433	55.7433	55.7433	55.7433	55.7433	55.7433	55.7433	55.7433	55.7433	55.7433	55.7433	55.7433	55.7433	55.7433	55.7433	55.7433	55.7433	55.7433	55.7433	55.7433	55.7433	55.7433	55.743
[truncated: 54 more columns]

## Sheet: VSL
	VSL (1990 International Dollars)
Serial No	Country	Region	1950	1951	1952	1953	1954	1955	1956	1957	1958	1959	1960	1961	1962	1963	1964	1965	1966	1967	1968	1969	1970	1971	1972	1973	1974	1975	1976	1977	1978	1979	1980	1981	1982	1983	1984	1985	1986	1987	1988	1989	1990	1991	1992	1993	1994	1995	1996
5	Angola	SSA	16980.5	17029.3	17079.5	17128.8	17035.6	17175.1	17097.4	17274.1	17362.6	17331.4	17388.1	17684	17557.6	17651.2	17922.1	18105.2	18243.2	18388.2	18269.1	18310.6	18475.9	18390.4	18354.4	18523.5	18351.9	17022.6	16785.4	16759.7	16798.1	16794.4	16800.5	16725.4	16604.7	16499.5	16464.7	16443.6	16279.4	16405.5	16586.8	16588	16616.6	16588	16525.3	16070.2	16059.6	16141.9	16243.3
21	Benin	SSA	16491.6	16462.1	16432.7	16362.4	16374.3	16345.3	16316.4	16287.8	16308	16328.8	16340.1	16353.4	16273.7	16302.8	16361.6	16399.7	16417	16394.7	16413	16418.6	16410.7	16379.4	16465.2	16459.7	16307.4	16327.5	16347.5	16385.4	16389.4	16461.5	16555.7	16596.7	16722.2	16591.1	16669.4	16744.2	16728	16646.3	16644.4	16555.4	16567.8	16592.1	16605.2	16584.4	16582.3	16609.9	16649.9
25	Botswana	SSA	15475.7	15484.9	15490.9	15499.5	15508.1	15515.7	15523	15530.2	15536.6	15545.4	15550.8	15561.5	15568.7	15578.2	15589.4	15598.6	15648.6	15705.4	15767.6	15830.4	15895.5	16038.4	16341.1	16587	16852	16737.5	16976.1	16939.9	17214.8	17331.1	17568.8	17716.1	17817.3	18176.1	18432.4	19608.4	19826.5	20202.7	21036.8	21824.4	22156.2	22413.4	22506.1	22498	22634.3	22875.9	23254.6
30	Burkina Faso	SSA	15789.5	15811.4	15832.8	15854.5	15877.2	15900.9	15925.6	15949.7	15976.2	16001.3	16020.7	16057.3	16117.7	16095.3	16112.9	16147.3	16142.2	16234	16259.8	16270.5	16258.1	16294	16331	16240.2	16197.6	16126.4	16096.6	16150.9	16260.6	16243.2	16233.3	16257.6	16253.5	16206.5	16194.4	16320.9	16494.6	16423.4	16497.6	16430.3	16368.1	16460.1	16446.9	16385.7	16355.1	16348.9	16386.3
31	Burundi	SSA	15434.8	15452	15458.2	15468.7	15486.1	15493	15503.1	15513.5	15518.8	15539.3	15537.4	15449.9	15480	15492.3	15508.7	15514.2	15524.4	15559.5	15541.7	15525.3	15656.9	15694.7	15630.2	15674.7	15658.6	15650.3	15688.7	15758.3	15731	15710.7	15735.6	15784	15763.2	15768.4	15749.3	15821	15836.4	15850.4	15859.9	15852.4	15862.5	15885.1	15864.3	15860	15840.7	15744	15693.9
34	Cameroon	SSA	16057.3	16084.1	16110.9	16137.5	16164.9	16193.1	16220.9	16249.2	16278	16306.2	16321.9	16316.3	16335.2	16362.6	16388.1	16391	16431.3	16443.8	16511.5	16557	16572.1	16585.8	16620.8	16607.8	16643.2	16689.9	16676.9	16721.1	16762	16805.5	16928.8	17204.6	17319.3	17416.1	17533.7	17684.3	17794.5	17555.2	17352	17060.5	16962.3	16826.8	16715.9	16611.4	16526.3	16538.1	16577.2
36	Cape Verde	SSA	15739.3	15748.9	15758.6	15768.6	15757.6	15761.4	15771.1	15744.1	15737.6	15801	15837.1	15866.1	15891.3	15913.7	15933.4	15951.4	15968.5	15983.9	15998.6	16012.9	16027	15937.1	15885.7	15873.2	15844.3	15866.3	15858.8	15854.4	15937.4	16031.6	16411.6	16524	16546.6	16675.3	16713.9	16840	16863	16965.6	16993.3	17069.7	17116.2	17029.7	16952.7	17025.3	17131.9	17274.1	17400.8
38	Central African Republic	SSA	16504.1	16542.8	16580.8	16617.8	16655.4	16693.4	16730.2	16767.2	16804.1	16839.7	16821.5	16858	16770.7	16729.5	16722.7	16698.3	16650.3	16681.5	16659.9	16710.7	16749.1	16653.1	16578.8	16620	16536.5	16525.1	16551.8	16639.9	16625.3	16487.8	16433	16416.3	16403.9	16279.5	16330.2	16304.1	16297.2	16232.8	16222	16232.6	16242.2	16198.2	16086	16055.7	16067.7	16072	15942.6
39	Chad	SSA	15646.5	15661.5	15676.3	15690.8	15706.1	15721.5	15737	15752.6	15768.8	15783.9	15776.4	15773.1	15800.6	15774.2	15739.1	15726.7	15697.8	15687	15668.8	15700.1	15698.6	15697	15634.7	15590.1	15658.3	15757.6	15729.8	15659.4	15641.6	15490.4	15460.5	15466.2	15468.4	15516.7	15522	15633.4	15589.3	15555.2	15623.8	15641.8	15589.4	15631.4	15622.1	15599.4	15621.3	15598.2	15591.9
43	Comoros	SSA	16960.7	16950.1	16940.6	16932.1	16924.6	16918	16917	16916.6	16916.8	16917.6	16919.1	16916.9	16915.4	16914.6	16914.5	16914.9	16904.6	16895.3	16887	16879.7	16873.3	16859.5	16846.9	16835.5	16825.3	16816	16774.1	16735.9	16701.1	16669.4	16640.4	16618	16597.5	16578.7	16561.5	16545.7	16530.4	16516.4	16503.6	16467.2	16452.7	16335	16416.7	16424.8	16313.3	16399.1	16343.4
44	Congo	SSA	16982.1	17012	17042.6	17074	17108.1	17144.6	17169.5	17196.9	17226.6	17258.4	17283.8	17294.3	17305.8	17321.5	17339.4	17359.5	17412.8	17471.6	17532.9	17599.2	17668.9	17803.6	17951.3	18108.6	18278.6	18460.7	18361.4	17958.1	17812.6	18185.5	18680.6	19391.6	19631.5	19737.1	19923	19525.2	19044.5	18950.4	18840	18882.2	18865.1	18846.7	18840.1	18686.6	18364.1	18417.4	18466
32	Cote d'Ivoire	SSA	16463	16488.2	16513.4	16538.4	16564.7	16590.5	16615.9	16642.3	16667.5	16685	16783.2	16887.8	16901.5	17141.4	17443.8	17277.2	17350.8	17266.2	17508.7	17488.9	17631.8	17624.6	17637.2	17723.4	17680.9	17562	17766.6	17781.6	17951.8	17886.8	18003	17992.4	17879.7	17650	17456.7	17487.8	17401.9	17341	17045.3	16961.2	16735.9	16662.9	16613.4	16560.1	16532.7	16593.2	16747.9
52	Democratic Republic of the Congo	SSA	15997.1	16093.2	16170.8	16213.3	16262.8	16286.8	16341.9	16351.1	16278.1	16292.6	16292.2	16114.1	16323.6	16358.7	16289.3	16269.7	16317.7	16265.2	16283.7	16369	16328.1	16375	16337.7	16418.6	16429.7	16319.7	16203.4	16174.1	16073.7	16042.3	16036	16031.5	15998.3	15986	16015.9	16001.2	16016	16013.4	15988.8	15955.4	15908.1	15799	15684.7	15566.4	15521.4	15504.5	15485.1
60	Equatorial Guinea	SSA	15787.4	15821	15840.1	15865.7	15904.4	15922.2	15951.4	15973.3	15994.8	16041.9	16140	16240	16357.1	16535.8	16743.8	16955.5	17010.2	17119.5	17164.3	17062.2	16969.8	16871.2	16690.1	16795.9	16829	16872.3	16908.3	16967.9	17189.4	17499.6	17841.6	17672.4	17577.1	17489	17991.6	17400	17407.1	17466.4	17559.4	17582.5	17578.8	17615.7	17811.2	17884.9	17920.4	18247.2	19131.2
61	Eritrea	SSA	31697.2	31875.9	32071.6	32997.2	32511.6	33383.7	33634.1	32836.6	33105	33239.9	34024.7	34664.8	35122.1	38421.3	39328.2	40671.4	41153.4	41808	41457	41974.7	43371.1	43962.3	45031.3	45308.5	44612.9	43472.5	43138.3	42861.3	41001.4	42331.9	42904.1	42296.5	41557	42338.2	40189.5	36827.1	37927.6	40247.7	39888.9	39523.4	38068.5	36272.4	34397.9	38016.1	38081.1	39840.5	42527.6
63	Ethiopia	SSA	15471.1	15476.5	15482	15501.5	15492.8	15510.4	15518	15504.6	15511.8	15515.9	15532.5	15548.1	15559.6	15622.5	15640.4	15665	15676.9	15691.5	15688.6	15699.3	15724.1	15739.1	15760.4	15768.1	15759.5	15742.7	15744.2	15747.4	15726.4	15764.6	15790.9	15771.5	15749.2	15773.6	15747.4	15693.7	15734.5	15792.3	15792.1	15789.8	15763.5	15710.9	15661.2	15742.2	15743.3	15775.1	15803.6
69	Gabon	SSA	19925.8	20101.4	20281.9	20466.2	20659.8	20861.8	21066.5	21278.6	21497	21720.6	21983.6	22916	23097.3	23324	23363.5	23383.8	23690.7	23967	24068.8	24832.8	25642.3	26750.3	28152.5	29192.2	35872.7	35421	46310.1	35821.2	27717.9	27561	27858	27265.1	26455.9	26200.2	26288.9	25521.6	24468	22723.2	22713.6	22912.6	23249.4	23622.4	23003.8	22973.5	23066.9	23288.5	23379.9
70	Gambia	SSA	15990.7	16024.5	16032.1	16046.6	16079.7	16086.1	16098.6	16110.7	16110.4	16142.8	16184.4	16344.7	16285.6	16252.7	16296.7	16397.3	16587.2	16590.2	16559.6	16678.7	16454.6	16575.8	16638.7	16660.4	16942.8	16753.1	16902.4	16934.9	16767.6	17003.7	16734	16661	16821.6	16536.9	16441	16267.7	16289.9	16312.4	16402.6	16447.5	16452.2	16427	16433.6	16464.6	16463	16356.1	16389.1
73	Ghana	SSA	16433.2	16448.9	16382.7	16540.5	16696.8	16537.6	16586.6	16593.8	16520.8	16701.7	16779.9	16793.2	16830.6	16842.8	16828.9	16799.3	16746.9	16726.2	16698.2	16707.4	16842.2	16933.9	16811.5	16805.8	16884.7	16601.4	16508.3	16513.1	16619	16551.5	16480.5	16460.2	16326.7	16182.8	16218.3	16242.7	16255.8	16280.5	16316.7	16367.4	16396.3	16453.4	16492.4	16529.2	16543.3	16578.6	16627.5
79	Guinea	SSA	15441	15460.8	15468.2	15478.2	15499.3	15508.4	15519.8	15529.9	15537	15558.8	15572.5	15600.2	15634	15588.3	15615.8	15646.7	15648.4	15656.5	15663.9	15670.8	15681.2	15689.1	15689.7	15706.5	15742.3	15758.7	15818.3	15820.3	15825.6	15810.4	15822	15809.9	15808.1	15800.9	15786.7	15762.7	15757.4	15762.7	15789.5	15802.2	15794.1	15758.4	15740.7	15740.6	15730.8	15745.6	15762.7
80	Guinea Bissau	SSA	15494.6	15523.4	15553.3	15585.9	15702.2	15669.1	15758	15803.2	15822.6	15826.6	15866.8	15922.3	15976.4	16013.6	16119.4	16198.6	16277.1	16354.3	16397.7	16469.2	16540.8	16469.8	16562.4	16559.9	16616.7	16640.4	16597.3	16451.7	16622.5	16626.4	16324.6	16539.8	16598.7	16428	16453.5	16500.6	16453	16395.7	16418.6	16391	16403.3	16441.6	16346.4	16265.5	16239.8	16235.7	16237.3
97	Kenya	SSA	16195.5	16427.5	16227.3	16161.5	16264.8	16324.5	16359.3	16363.8	16337.3	16329	16339.2	16264.1	16292.3	16316.2	16402.6	16372.4	16505.7	16534	16594.7	16640.9	16708.1	16759	16788.2	16816.7	16839.5	16761.1	16764.2	16858.4	16953.5	16947.8	16977.8	16943	16984.2	16917.8	16877	16888	16956.7	17005.7	17059.9	17087.1	17111.3	17070.2	16974.3	16692.9	16474.6	16512.2	16548.8
104	Lesotho	SSA	15622	15648.2	15657.7	15673.9	15699.8	15711	15726.1	15741.5	15756.4	15764.6	15806.6	15805.2	15913.8	15992.4	16052.7	16053	16023.6	16113.5	16083.3	16074.2	16072.7	15947	16108.7	16378	16430.5	16277.7	16463.8	16694.4	16921	16743.3	16826.7	16798.4	16818.8	16611.5	16710.1	16726.9	16717.5	16763.2	16964.3	17152.8	17211.3	17265.7	17335.7	17387.3	17412.5	17783.7	17948.4
105	Liberia	SSA	16418.6	16468.1	16478.1	16500.7	16549	16561.5	16580.9	16600.7	16605.1	16657.5	16666.4	16661.2	16636.6	16630.1	16668.4	16649.6	16923.5	16853.7	16888.8	16972.2	17044.6	17085.3	17101.5	16980.5	17068	16692.7	16714.9	16653.4	16674.2	16702.9	16570.7	16560.7	16469.1	16414.7	16359.1	16298.7	16296.7	16292.1	16251.7	16228	16426.5	16702.9	16642.8	16614.3	16665.2	16712.2	16701.9
109	Madagascar	SSA	16498.2	16532.1	16565.6	16598.4	16632	16666.2	16699.5	16733	16766.8	16799.3	16788.8	16790.4	16795.5	16739.4	16773.4	16726	16724.6	16784.8	16870	16900.2	16959	16992.2	16917.5	16819.3	16812.3	16790.2	16684.4	16680.4	16589.3	16704.2	16668.5	16472	16400.3	16369.2	16276.8	16266.6	16236.4	16225.3	16206.4	16217.4	16226.4	16110.1	16088.3	16076.7	16011	15965.3	15924.3
110	Malawi	SSA	15527.7	15540.6	15553.2	15565.8	15578.6	15577	15613.3	15625.4	15634.2	15642.3	15644.3	15661	15643	15614.8	15585.3	15649.2	15697.7	15746.3	15716.4	15742	15733.5	15819.1	15879.7	15927.8	15961.7	15968.2	15976.6	15996.5	16055.2	16070.6	16043.5	15957.5	15936.1	15945.8	15958.1	16002.8	15968.9	15937.2	15900.8	15893.2	15889	15930.2	15828.3	15894.7	15814.4	15961.7	16010.3
113	Mali	SSA	15585.5	15595.4	15605.3	15615.8	15625.6	15636.4	15647	15658.1	15669	15680.7	15686.2	15676.8	15666.7	15697.9	15716.6	15711.6	15726.5	15734.7	15746.3	15726	15754.6	15763.8	15785.9	15748.5	15712.8	15795	15884.5	15933.2	15893.8	16099.1	15950.3	15901.8	15834	15856.6	15879.6	15883.9	15924.4	15924.8	15905.7	15981.3	16024.6	16048.2	16173.4	16175.1	16236.5	16264.7	16258.3
117	Mauritania	SSA	15659.2	15678.5	15697.8	15716.9	15736.5	15756.5	15776.9	15797	15816.7	15837.4	15894.2	16038	16001.1	15925	16194.8	16348.1	16335.5	16362.7	16465.6	16418.4	16546.8	16535.8	16529.4	16404.6	16527.8	16399.2	16487.8	16440.4	16405.4	16443.2	16471.6	16497	16432.3	16471.5	16329	16336.4	16381.2	16391.4	16448	16506.1	16488.2	16526.4	16534.6	16599	16500.1	16407.8	16333.4
118	Mauritius	SSA	19309.1	19408.2	19385	19388.8	19500.4	19499.6	19514.1	19552.7	19545.4	19695.3	19879.7	21003.1	20855.6	21674.8	20926.8	20967.2	20558.6	20710.2	20143.9	20346.7	20222.4	20432.6	20982.1	21786.7	22551.7	22434.9	23799.2	24328.3	24564.8	24764	23358.3	23797.3	24255.2	24184	24615.2	25453	26729.1	28240.8	29329.3	30090.1	31516.8	32883.8	33768.6	35152	35937.9	36542	37702.1
126	Mozambique	SSA	16685.3	16717.8	16752.7	16786.6	16801.1	16888	16859.8	16866.2	16922.6	16994.3	17007.1	17021.6	17122.2	16997.3	17044.9	17050.7	17070.1	17169.6	17375.5	17620.6	17710.3	17835.5	17860.3	17961.5	17651.9	17142.4	16973	16932.7	16893.7	16870.5	16875.1	16872.2	16781.6	16614.9	16538.8	16367.8	16383.9	16430.9	16511.3	16569.7	16588.5	16610.1	16422.3	16499.9	16565.4	16584.3	16652.8
128	Namibia	SSA	20700.5	20749.9	20798.4	20895.8	21113.4	21171.2	21262	21360.2	21379.5	21620.6	22158.2	22036	23010	23733.2	25227.1	25759	25924	25018	24792.7	24892.5	24616.7	24590.4	24857.9	24911.7	24998.6	24662.6	24864.7	25298.8	25884.5	26057.8	26309.9	26537.8	26392.9	25572.2	25001.6	24688.5	24698.4	24682.1	24453.9	24772.2	23962.9	24279.8	25069.1	24481.3	24962.9	25157.7	25215.3
134	Niger	SSA	15795	15811.6	15828	15844.1	15860.7	15877.5	15893.9	15910.5	15927.2	15944	15986.3	16007.2	16093.6	16179.9	16157.4	16220.8	16178.6	16158	16141.7	16081.8	16091.1	16129	16044.2	15841.9	15896.2	15850.4	15835.9	15880.6	15979.1	16026.7	16052.4	16039.6	16001.7	15958.6	15772.9	15767.4	15783.5	15735.9	15758.6	15738.3	15702.6	15698.4	15631.7	15650.7	15686	15683.1	15685
135	Nigeria	SSA	16000.5	16054.3	16107.4	16108.8	16158.7	16155	16094.2	16107.1	16061.8	16077	16093.6	16098.3	16128.8	16202	16218.1	16264.8	16185.8	15966.2	15927.2	16150.3	16476.1	16608.8	16621.7	16714.7	16866.3	16750.9	16891.9	16903.4	16729.5	16799.2	16777	16575.6	16512	16375.4	16285.5	16367	16357.1	16329.3	16448.5	16526.7	16589.4	16667.9	16691.5	16708.4	16675.7	16713.5	16824.4
156	Rwanda	SSA	15621.1	15644.7	15652.1	15664	15687.6	15694.5	15705.4	15715.7	15719.2	15743.3	15748.1	15711.9	15793.4	15695.5	15596.2	15622.8	15648.4	15675.9	15703.9	15759.5	15819.1	15804.8	15784	15784.9	15799.7	15923.8	15877.4	15892.6	15949	16007.4	16097.7	16133.2	16191.4	16223.9	16134.8	16155.1	16213.9	16191.2	16134.9	16146.2	16132.8	16083.7	16157.7	16037.9	15628.1	16005	15967
164	Senegal	SSA	17265.4	17308.9	17351.2	17392.1	17433.8	17476	17516.3	17556.7	17596.8	17634.5	17627.5	17686.7	17711.4	17750.5	17735.6	17757.9	17752.9	17635.8	17734.9	17464.9	17608.9	17520.7	17609.8	17374.3	17402.1	17532.1	17712	17545.5	17356.4	17449.8	17283.4	17188.1	17460.8	17443.5	17244.8	17257.9	17295.4	17315.5	17360.6	17232.3	17255.8	17171.1	17050.8	16847.5	16753.5	16699.3	16736.1
166	Seychelles	SSA	19343.3	19619	19700	19790.3	20027.5	20002.8	19944.8	20060.2	20096.7	20242.6	20547.9	20033.2	20382.2	20799.7	20883.1	20734.7	20734.3	20587.9	20976.1	20791.8	21111.4	22087.3	22430	23114.1	23093.4	23285.6	24155	24819.8	25563.4	27709.4	27085.9	25859.2	25467.1	25124.2	25496	26659.1	26828.8	27468.4	27987.6	28774.3	29829.7	30135.3	31345.5	32597.4	31749.4	31608.9	33767.5
167	Sierra Leone	SSA	16245.9	16301.9	16325.7	16359.8	16419.9	16451.1	16487.1	16522.9	16545.4	16614.7	16644.6	16650.2	16702.2	16705.5	16699.4	16798.8	16889.7	16846.6	17006.3	17164.9	17206.8	17148.7	17087.9	17119.7	17173.3	17197.7	17084.4	17074.3	17038.8	17119	17179.7	17275.3	17266.6	17182.5	17163.7	17051.3	16928.1	16987.1	16993.6	16990	16992.3	16740.4	16563.2	16552.9	16541.5	16330.7	15957.7
172	Somalia	SSA	16709.7	16779.8	16804.4	16839.6	16913.7	16939.9	16975.2	17011.4	17026.9	17107.3	17090.3	17150	17201.9	17242.4	16940.3	16763.6	16983.9	17056.7	17045.9	16734.4	16849.6	16854.7	17005.3	16915.3	16468.3	16959	16898.1	17342	17286.8	16922.6	16675.3	16804.5	16871.6	16638.3	16638	16718.7	16711.1	16743.7	16737.7	16780.9	16777.7	16654	16477.7	16475.9	16471.7	16475.7	16473.5
173	South Africa	SSA	20468.1	20609.5	20680.1	20822.5	21049.4	21222.4	21441.2	21539.6	21507.7	21655.1	21779.6	21913.9	22148.9	22538.9	22898.2	23207.5	23366.3	23786.7	23957.7	24334.7	24631.8	24904.4	24826.7	25027.7	25411.7	25323	25311.3	24966.8	25024.3	25201.5	25695.8	25982.3	25485.5	24834.2	25060.4	24515.3	24232.1	24189.3	24387.9	24362.9	24001.6	23657.3	23226.5	23135.3	23079.6	23050	23368.4
176	Sudan	SSA	16312	16338.9	16368.6	16395.8	16425.4	16455.9	16572	16505.7	16526.4	16668.9	16653.3	16606.4	16675.4	16579.1	16518.9	16586.6	16523.1	16432.4	16482.4	16534.7	16424.6	16483.3	16407.3	16243.5	16331.8	16461.3	16688.4	16896.1	16797.2	16539.5	16497.4	16478.2	16617.7	16542.9	16413.3	16283.5	16298.2	16302	16296.2	16375.2	16229.1	16277.1	16298.8	16296.2	16279.6	16277.5	16305.3
178	Swaziland	SSA	16386.6	16435.2	16447.2	16469.6	16519.1	16531.3	16552.9	16574.7	16579.6	16632.9	16821.3	17014.8	17407.8	17488.1	17807.8	18199.1	18255.3	18497.3	18225.2	18278.6	19252.5	19203.2	19646.9	19783.7	20239.5	20285.6	20310.2	20314.4	20286.3	20184.7	20125.2	20333.5	20500.9	20316.2	20224.1	20373.8	20366	20648.5	20203	20324.4	20218.7	20095.3	19945.6	19958.5	20118.9	20298.4	20243.1
199	Tanzania	SSA	15512.6	15564.7	15562.5	15528.7	15558.1	15557.2	15549.4	15548	15537.9	15549.3	15556.2	15534.1	15566.7	15585.4	15599.7	15603.2	15661.6	15668	15682.1	15673.7	15691.6	15699	15722.6	15721.7	15715.7	15731.4	15761.8	15760.2	15759.3	15747.2	15732.2	15702.8	15691.4	15667.8	15664.3	15642.8	15644	15655.5	15661.8	15663.9	15668	15662	15645.8	15632.7	15619.3	15622.4	15638.3
186	Togo	SSA	15792.6	15806.4	15819.7	15832.6	15845.6	15858.8	15872	15884.6	15896.3	15908.8	15968.7	16011.6	16024.4	16049.1	16175.2	16307.3	16395.1	16436.2	16471.1	16593.7	16519	16593.7	16612.1	16506.8	16536	16489.7	16446.4	16492.4	16612.1	16671.7	16550.4	16404.8	16301.5	16184.3	16177.3	16190.5	16184.7	16158.5	16168.3	16169.6	16116.5	16070.2	15991.5	15829.4	15972.4	15983.3	16030.6
195	Uganda	SSA	16013	15944.9	15978.5	15995.1	15953.6	15990.1	16017.5	16033	16010.4	16033.1	16052.8	16011.4	16023.2	16111	16163	16153.9	16191.4	16219.6	16213.6	16311.5	16290.3	16293.4	16273.6	16239.8	16212.6	16155.3	16133.3	16120.5	16028.6	15889.6	15838.8	15850.1	15896.5	15936.2	15826.1	15814.6	15788.2	15805.6	15829.2	15855.8	15853.3	15826.7	15818.1	15837.5	15841.4	15897.3	15928.2
209	Zambia	SSA	16225.8	16277.4	16330.2	16385	16441.4	16370.8	16502.6	16530.4	16449.4	16722.6	16812.6	16769	16703.6	16697.2	16885.6	17191.7	17006.4	17109.6	17079.3	17006.5	17040.6	16978	17105.1	17017.9	17124.4	16975.2	17036.1	16872.6	16827.5	16714.3	16714.6	16765.2	16648.6	16551.1	16489.4	16464.3	16421.3	16408.1	16451.4	16421.5	16508.6	16463.4	16328.9	16314.9	16091.8	16025.9	16057.7
210	Zimbabwe	SSA	16159.8	16195.6	16200.2	16260.8	16282.6	16345.4	16490.9	16546.7	16516.5	16549.3	16571.8	16602.8	16573.4	16507.1	16599.1	16652.2	16623.7	16707.2	16680.1	16834.2	17189.6	17319.4	17448.8	17464.7	17456.2	17409	17326.4	17077.2	17097.9	17059	17213.3	17418.9	17414.1	17358.2	17216	17286.2	17261.4	17143.8	17268.5	17346.3	17323.5	17389.9	17099.2	17075.4	17180.9	17170.2	17377.1
[truncated: 54 more columns]

## Sheet: Improved Water
	Percent
	see Bulk sheet for estimatation vs interpolation
	Linear technology adjustment
Serial No	Country	Region	1950	1951	1952	1953	1954	1955	1956	1957	1958	1959	1960	1961	1962	1963	1964	1965	1966	1967	1968	1969	1970	1971	1972	1973	1974	1975	1976	1977	1978	1979	1980	1981	1982	1983	1984	1985	1986	1987	1988	1989	1990	1991	1992	1993	1994	1995	1996
5	Angola	SSA	37.7051	37.8876	38.0703	38.2487	38.1393	38.4985	38.4371	38.8695	39.1214	39.1578	39.3503	39.9612	39.8848	40.1585	40.6851	41.0592	41.3844	41.71	41.7113	41.91	42.2555	42.4045	42.6113	43.0614	43.1088	41.2596	41.0407	41.2892	41.6912	41.9928	42.3173	42.4984	42.5509	42.6226	42.8843	43.1844	43.0721	43.8861	44.8153	45.2267	45.7114	45.7666	45.8227	45.8796	46.2651	46.0932	45.9495
21	Benin	SSA	48.0413	48.0662	48.0897	47.9841	48.1322	48.1513	48.2059	48.2592	48.4747	48.691	48.8757	49.1129	49.0457	49.338	49.7229	50.0364	50.3398	50.5218	50.8281	51.0956	51.3218	51.538	52.1103	52.4068	52.2453	52.6238	53.0142	53.4598	53.7984	54.3422	54.9364	55.2551	55.7858	55.655	56.0677	56.4622	56.6438	56.6584	56.8749	56.8581	57.1135	58.108	59.0533	59.9318	60.8079	61.6814	62.5524
25	Botswana	SSA	70.359	70.4538	70.5185	70.6052	70.6906	70.767	70.8393	70.9107	70.9741	71.0572	71.1111	71.2428	71.3458	71.4653	71.597	71.7123	72.3059	72.9148	73.5258	74.1103	74.6803	75.5694	76.921	77.8875	78.789	78.7605	79.5827	79.7801	80.6151	81.1057	81.7869	82.6332	83.3994	84.5073	85.4386	86.2196	87.3143	88.4623	89.8908	91.211	92.2453	92.7954	93.0554	93.2725	93.4854	93.694	93.8985
30	Burkina Faso	SSA	38.2001	38.3448	38.4835	38.6206	38.7599	38.9012	39.0464	39.1858	39.3331	39.4712	39.5818	39.765	40.0361	39.9784	40.0775	40.2394	40.2531	40.6208	40.743	40.8127	40.8031	40.9606	41.1186	40.8491	40.7342	40.5042	40.5355	40.8925	41.4342	41.5219	41.6347	41.9306	42.1283	42.1747	42.3428	42.9898	43.6106	43.4896	43.7969	43.6881	43.5855	43.6785	45.4472	47.2134	48.9774	50.739	52.4982
31	Burundi	SSA	64.4208	64.6015	64.6709	64.78	64.9504	65.022	65.1216	65.2218	65.2764	65.4579	65.4522	64.6758	64.973	65.0951	65.251	65.3087	65.4056	65.7028	65.5697	65.4438	66.4414	66.7378	66.3591	66.7094	66.6531	66.6476	66.9678	67.4579	67.3643	67.3078	67.5263	67.8589	67.7938	67.8763	67.8192	68.2728	68.4175	68.5529	68.6647	68.6894	68.8039	69.1083	69.4104	69.7119	70.013	70.3136	70.6136
34	Cameroon	SSA	39.2266	39.4617	39.6937	39.9225	40.152	40.3817	40.6316	40.8811	41.1297	41.3739	41.5759	41.734	41.972	42.2363	42.4927	42.6783	43.0064	43.2492	43.6512	43.9834	44.23	44.6866	45.1996	45.5848	46.0975	46.6366	46.8815	47.2701	47.6479	48.0295	48.5876	49.4106	49.8823	50.312	50.769	51.2679	51.7036	51.6012	51.5242	51.2368	51.2994	52.3446	53.39	54.4344	55.479	56.5231	57.5671
36	Cape Verde	SSA	66.0817	66.2101	66.339	66.468	66.4765	66.5706	66.7032	66.6236	66.6619	67.1004	67.3702	67.6031	67.8124	68.0043	68.181	68.348	68.5149	68.6731	68.8269	68.9781	69.1275	68.8394	68.7045	68.7542	68.7181	68.9424	69.0302	69.134	69.6652	70.2087	71.6922	72.5004	73.0425	73.8635	74.4394	75.2206	76.0306	77.0151	77.8316	78.7478	79.5987	79.7014	79.8166	79.8362	79.8559	79.8757	79.8955
38	Central African Republic	SSA	52.8695	53.1377	53.401	53.6594	53.9169	54.173	54.4464	54.718	54.9877	55.2526	55.392	55.6815	55.6818	55.7867	55.9751	56.1194	56.2255	56.5339	56.7073	57.0646	57.3877	57.4246	57.5054	57.8935	57.9444	58.1901	58.3797	58.7312	58.808	58.5443	58.4983	58.5471	58.6088	58.3082	58.5752	58.5894	58.6441	58.5016	58.541	58.6559	58.7672	58.7945	58.8218	59.2771	59.7326	60.1883	60.6441
39	Chad	SSA	35.278	35.4388	35.5957	35.7489	35.9047	36.0593	36.225	36.3891	36.5541	36.7117	36.7415	36.8258	37.0817	37.0371	36.9359	36.9644	36.9756	37.0967	37.1685	37.5596	37.7398	37.9695	37.7968	37.7151	38.4377	39.2955	39.3244	39.0712	39.144	38.1495	38.0645	38.178	38.2591	38.7526	38.8574	39.7713	39.5147	39.3134	39.8896	40.077	39.7635	40.2731	40.7858	41.2956	41.7871	42.279	42.7713
43	Comoros	SSA	84.9569	85.0898	85.2251	85.3625	85.5021	85.6436	85.8452	86.0483	86.2528	86.4587	86.6659	86.925	87.1858	87.448	87.7117	87.9767	88.0977	88.2209	88.3464	88.4739	88.6035	88.68	88.7592	88.8409	88.9251	89.0116	89.0321	89.0594	89.0931	89.1327	89.1778	89.2571	89.3406	89.4279	89.5189	89.6134	89.7147	89.8193	89.9269	89.9656	90.0671	90.1075	90.1132	90.1104	90.1077	90.1051	90.1026
44	Congo	SSA	56.4813	56.7366	56.9924	57.2489	57.5095	57.774	58.0326	58.2954	58.5618	58.8315	59.0883	59.3295	59.5726	59.823	60.0773	60.3351	60.6564	60.9851	61.3152	61.6508	61.9887	62.4448	62.9086	63.374	63.844	64.3162	64.4737	64.2262	64.294	65.0822	65.9458	66.9112	67.3797	67.7265	68.1356	68.0619	67.741	67.7726	67.7847	67.9547	68.0629	68.1698	68.2888	68.2504	68.005	68.195	68.3664
32	Cote d'Ivoire	SSA	65.9879	66.2509	66.5124	66.7723	67.0345	67.294	67.6353	67.9779	68.3166	68.6346	69.1494	69.801	70.241	71.1524	72.1159	72.2295	72.5828	72.6489	73.2939	73.4806	73.9328	74.1655	74.4293	74.8067	74.9854	75.0409	75.6419	75.9464	76.4736	76.6639	77.1084	77.1742	77.0963	76.8324	76.5973	76.7301	76.7883	76.642	76.4866	76.3875	75.9473	76.1347	76.3228	76.511	76.6999	76.8892	77.0792
52	Democratic Republic of the Congo	SSA	41.49	41.9864	42.3802	42.6306	42.8996	43.0772	43.3541	43.4795	43.3358	43.4805	43.5752	43.1608	44.1349	44.4757	44.4773	44.6392	45.0516	45.128	45.4427	45.9721	46.0934	46.1952	46.0284	46.2333	46.2191	45.8262	45.3792	45.2245	44.7882	44.6113	44.5369	44.4759	44.2916	44.1945	44.2816	44.148	44.1998	44.1677	44.0461	43.8725	43.6227	43.8912	44.1621	44.4343	44.8299	45.2225	45.6126
60	Equatorial Guinea	SSA	34.9515	35.4288	35.8233	36.2486	36.7343	37.1132	37.5554	37.9609	38.3621	38.8696	39.5666	39.9907	40.4405	41.0325	41.6354	42.182	42.3288	42.5823	42.7004	42.5268	42.3629	42.1692	41.7598	42.0427	42.1443	42.2676	42.3786	42.5388	43.019	43.604	44.1663	44.0323	44.0014	43.9756	44.8567	44.0344	44.3345	44.715	45.1548	45.4688	45.7343	46.0258	46.5772	46.9476	47.271	47.2717	47.2706
61	Eritrea	SSA	43.7399	43.8456	43.954	44.1914	44.178	44.4014	44.5333	44.4875	44.624	44.7371	44.9572	45.1544	45.3203	45.8677	46.074	46.3241	46.4489	46.5908	46.6256	46.7522	46.9651	47.0761	47.2295	47.3086	47.2992	47.245	47.2662	47.2927	47.1524	47.3471	47.4589	47.4456	47.4164	47.545	47.3602	46.9624	47.1433	47.4493	47.4418	47.4238	47.2658	47.2923	47.3211	47.3521	47.8669	48.3838	48.9028
63	Ethiopia	SSA	0	0	0	0	0	0	0	0	0	0	0	0	0	0	0	0	0	0.532841	1.00783	1.56892	2.21592	2.96399	3.74696	4.44994	5.05852	5.61872	6.32995	7.05144	7.62895	8.55664	9.4076	9.76223	10.0964	10.6498	10.9113	10.9973	11.6037	12.2925	12.6476	12.992	13.2008	13.3992	13.6011	15.5787	17.5519	19.4731	21.372
69	Gabon	SSA	67.7703	67.9611	68.1504	68.3372	68.5254	68.7141	68.9033	69.092	69.2796	69.4651	69.667	70.2754	70.5026	70.7476	70.909	71.0621	71.4901	71.9006	72.2389	72.8246	73.4	74.0375	74.7142	75.262	76.7712	77.0011	78.4622	77.5381	76.2068	76.4043	76.7222	76.8393	76.8828	77.0814	77.3849	77.4171	77.3628	76.9428	77.2558	77.667	78.1369	78.6292	78.69	79.0079	79.3822	80.035	80.6478
70	Gambia	SSA	67.8149	68.1796	68.4303	68.71	69.0641	69.3084	69.6081	69.9054	70.154	70.5285	70.9332	71.6515	71.6267	71.684	72.0025	72.4942	73.215	73.3969	73.4877	73.9762	73.5362	73.9448	74.1775	74.2988	75.0322	74.6608	75.075	75.2133	74.8957	75.4943	74.9469	74.867	75.3643	74.7423	74.5695	74.1206	74.4083	74.6959	75.195	75.5433	75.7699	76.5065	77.2387	77.9579	78.6438	79.3255	80.0027
73	Ghana	SSA	49.3711	49.5194	49.4197	49.9855	50.5002	50.1802	50.4389	50.5823	50.5058	51.1108	51.4264	51.6085	51.8467	52.0252	52.1435	52.2244	52.2785	52.4075	52.5178	52.7208	53.2242	53.6426	53.5773	53.7762	54.1702	53.6882	53.6778	53.9376	54.4733	54.5373	54.5822	54.7033	54.4706	54.1546	54.4629	54.7288	54.8585	55.027	55.2316	55.4141	55.5198	57.1041	58.67	60.2158	61.7425	63.2492	64.7361
79	Guinea	SSA	44.323	44.6181	44.789	44.9837	45.2752	45.4557	45.6678	45.8684	46.042	46.3322	46.5541	46.8073	47.0942	46.8091	47.0558	47.3163	47.3746	47.4763	47.5732	47.6654	47.7804	47.8798	47.9331	48.0877	48.354	48.4994	48.9303	49.0401	49.1677	49.1855	49.3471	49.5718	49.8515	50.1017	50.3131	50.4664	50.7781	51.1508	51.6442	52.056	52.3536	53.4091	54.4603	55.5067	56.5487	57.5861	58.619
80	Guinea Bissau	SSA	27.5418	27.8419	28.1376	28.44	29.2883	29.1251	29.7306	30.041	30.2025	30.2799	30.5447	30.8905	31.2139	31.4514	31.9579	32.329	32.7048	33.0596	33.2969	33.6128	33.9183	33.873	34.2923	34.4426	34.7529	34.9721	35.0261	34.7838	35.4284	35.6064	34.8924	35.6163	35.8533	35.4451	35.5978	35.8112	35.747	35.6486	35.7931	35.783	35.8957	37.4996	39.0813	40.6443	42.2238	43.8198	45.4328
97	Kenya	SSA	36.5673	37.3656	36.7466	36.5407	36.9425	37.1746	37.3774	37.4826	37.489	37.5533	37.6772	37.6039	37.8749	38.1295	38.579	38.661	39.1955	39.4113	39.7136	39.9717	40.279	40.537	40.74	40.9401	41.1261	41.0736	41.1188	41.3775	41.627	41.6523	41.7547	41.6976	41.8046	41.6786	41.6055	41.6483	41.9329	42.1704	42.4159	42.6043	42.7857	43.7131	44.6347	45.5496	46.4585	47.3608	48.2566
104	Lesotho	SSA	63.5959	63.9348	64.1565	64.4206	64.7443	64.9714	65.2462	65.5206	65.7903	66.0203	66.4371	66.6378	67.4004	67.9688	68.4345	68.6443	68.7561	69.3571	69.4726	69.6712	69.8999	69.6184	70.5664	71.7685	72.1909	71.9652	72.8383	73.752	74.5729	74.4474	74.9333	75.113	75.407	75.1368	75.6365	75.9243	76.0009	76.2129	76.7445	77.2043	77.3902	77.4892	77.5916	77.697	77.806	78.0149	78.2202
105	Liberia	SSA	56.0695	56.2961	56.4046	56.549	56.7643	56.8782	57.0222	57.1666	57.2695	57.4981	57.6122	57.7031	57.7434	57.8309	58.0342	58.0899	58.8471	58.7935	58.9764	59.2628	59.5186	59.7358	59.9025	59.7859	60.1028	59.3866	59.5736	59.5493	59.7338	59.938	59.7239	59.841	59.726	59.7083	59.6802	59.6286	59.78	59.9226	59.9432	60.0185	60.823	61.7157	61.6961	61.7552	62.0215	61.2773	60.5394
109	Madagascar	SSA	27.8804	28.0017	28.1193	28.2332	28.3473	28.4611	28.5734	28.6847	28.7949	28.9004	28.9033	28.9383	28.9816	28.8775	28.9911	28.9066	28.9719	29.1866	29.4537	29.5904	29.7881	29.9553	29.8894	29.7621	29.8416	29.8854	29.7096	29.7832	29.629	30.0111	30.0046	29.5386	29.3943	29.3681	29.1369	29.1731	29.1562	29.2048	29.2252	29.3521	29.4717	30.4417	31.4131	32.3846	33.1997	33.9993	34.7984
110	Malawi	SSA	35.7162	35.8963	36.0709	36.2442	36.4157	36.4772	36.8288	36.9969	37.1414	37.2798	37.3755	37.581	37.5521	37.4466	37.3223	37.8721	38.292	38.6918	38.6155	38.873	38.9256	39.525	39.9522	40.2996	40.5712	40.7152	40.8873	41.1097	41.4936	41.6909	41.7137	41.4905	41.5437	41.7404	41.9487	42.2991	42.2876	42.281	42.2467	42.348	42.4661	44.5346	46.5948	48.6457	50.6873	52.7192	54.7411
113	Mali	SSA	13.9605	14.1271	14.2922	14.4597	14.6214	14.789	14.9967	15.2059	15.4126	15.6235	15.7939	15.9253	16.0522	16.4461	16.7545	16.9168	17.2763	17.5941	17.9309	18.0787	18.5169	18.9303	19.4153	19.562	19.7071	20.5469	21.4222	22.0645	22.2843	23.5937	23.3682	23.5968	23.712	24.2866	24.8599	25.3387	25.815	26.0976	26.287	26.9178	27.1443	29.068	30.9933	32.9196	34.8474	36.7766	38.7073
117	Mauritania	SSA	21.56	21.7828	22.0016	22.2162	22.4305	22.6441	22.8962	23.1434	23.3856	23.6309	24.0532	24.933	25.0046	24.8891	26.2321	26.9832	27.2446	27.6334	28.2487	28.4098	29.0841	29.138	29.2049	28.9238	29.3696	29.0766	29.275	29.0703	28.899	28.9475	28.9659	29.0377	28.8465	28.961	28.5209	28.5433	28.7799	28.9061	29.0591	29.2123	29.1481	30.4649	31.7761	33.0812	34.3805	35.6738	36.9611
118	Mauritius	SSA	90.1036	90.321	90.4272	90.5576	90.7842	90.9106	91.0663	91.243	91.3797	91.6507	91.945	92.8749	92.9073	93.5323	93.2087	93.3622	93.2252	93.4643	93.1953	93.481	93.525	93.7597	94.212	94.7717	95.2512	95.2751	95.9757	96.2701	96.4441	96.6021	96.1293	96.3927	96.6529	96.7023	96.9428	97.287	97.7622	98.2398	98.576	98.8106	99.1615	99.1602	99.159	99.1578	99.1566	99.1553	99.1541
126	Mozambique	SSA	29.757	29.8744	29.9962	30.1138	30.1841	30.4204	30.3985	30.455	30.6234	30.8203	30.8895	30.974	31.2329	31.0308	31.1844	31.2503	31.3622	31.632	32.0845	32.566	32.7778	33.1388	33.3487	33.6661	33.3834	32.6649	32.5809	32.7577	32.9352	33.1468	33.4213	33.6307	33.6359	33.4326	33.4419	33.1516	33.466	33.8738	34.3727	34.7992	35.114	35.3546	35.5985	35.8449	36.0946	37.0134	37.9324
128	Namibia	SSA	64.7302	64.7903	64.8495	64.9404	65.1058	65.1685	65.2533	65.3416	65.3823	65.5517	65.8735	65.8702	66.4107	66.7859	67.409	67.647	67.819	67.6355	67.6743	67.8293	67.8483	67.996	68.251	68.4277	68.616	68.6526	68.8474	69.1203	69.4346	69.6108	69.81	69.9441	69.9663	69.773	69.6441	69.5972	69.6508	69.6947	69.6599	69.8274	69.569	70.425	71.3341	72.2605	73.1784	74.0875	74.9877
134	Niger	SSA	26.7547	26.9682	27.1783	27.3851	27.5924	27.7997	28.1149	28.4298	28.7438	29.0567	29.4821	29.8104	30.4052	30.9717	31.1251	31.593	31.5964	31.6758	31.7704	31.692	31.8851	32.2033	32.0335	31.2626	31.7061	31.6459	31.7535	32.1648	32.8108	33.2005	33.491	33.6331	33.6665	33.6703	32.923	33.0871	33.3851	33.3165	33.6564	33.7444	33.7328	34.7187	35.706	36.6948	37.6852	38.6771	39.6705
135	Nigeria	SSA	37.1039	37.3487	37.5787	37.6008	37.8087	37.8117	37.596	37.666	37.5037	37.5848	37.6706	37.7113	37.8523	38.1471	38.227	38.4115	38.158	37.2928	37.1382	38.1024	39.2042	39.6217	39.7042	39.9907	40.3997	40.1766	40.5492	40.6183	40.2542	40.466	40.4565	39.9629	39.8064	39.4195	39.1482	39.4335	39.4238	39.2942	39.6246	39.8117	39.9461	41.1706	42.3866	43.5927	44.7899	45.9775	47.1558
156	Rwanda	SSA	49.8386	50.1668	50.381	50.624	50.9415	51.1494	51.4006	51.6463	51.8503	52.1782	52.3888	52.3716	53.0487	52.6715	52.1937	52.5874	52.9838	53.3859	53.7831	54.3361	54.8868	55.0307	55.1375	55.3642	55.6675	56.5207	56.4198	56.6197	57.0118	57.397	57.895	58.1398	58.4639	58.6874	58.4664	58.6503	58.8409	58.7372	58.5072	58.5327	58.4661	59.0556	59.8382	60.672	61.5346	62.4275	63.353
164	Senegal	SSA	53.3401	53.4233	53.5026	53.5782	53.6537	53.7289	53.8093	53.8888	53.9667	54.0397	54.0416	54.4612	54.826	55.2125	55.517	55.8776	56.2268	56.4031	56.913	56.8373	57.4305	57.7194	58.2958	58.3332	58.8138	59.4657	59.9369	59.8596	59.7232	60.0718	59.9633	59.7798	60.2676	60.2338	59.874	59.8941	59.9632	59.9999	60.0808	59.8464	59.8904	60.6538	61.4148	62.1731	62.9291	63.6826	64.4336
166	Seychelles	SSA	85.166	85.5423	85.7435	85.9509	86.2729	86.3863	86.4919	86.7333	86.9127	87.1738	87.5444	87.3369	87.7684	88.2273	88.4526	88.5252	88.7157	88.8068	89.2555	89.3262	89.7224	90.4826	90.8596	91.385	91.577	91.864	92.3652	92.7555	93.1528	93.9274	93.8983	93.6786	93.6984	93.7295	94.0037	94.5149	94.6463	94.907	95.1261	95.4037	95.7279	95.7273	95.728	95.7268	95.7273	95.7273	95.7272
167	Sierra Leone	SSA	29.6314	29.9502	30.1573	30.3956	30.7106	30.9329	31.1845	31.4329	31.6421	31.9762	32.201	32.3747	32.6665	32.8339	32.9777	33.3789	33.7513	33.8161	34.3304	34.8143	35.058	35.1149	35.163	35.3959	35.6703	35.8866	35.7395	35.7948	35.7978	36.0366	36.2314	36.49	36.5522	36.4715	36.5134	36.3666	36.2001	36.4232	36.5325	36.6202	36.7205	37.7723	38.8224	39.8702	40.9163	41.9605	43.0028
172	Somalia	SSA	18.2921	18.5945	18.7839	18.997	19.2956	19.4842	19.6929	19.9021	20.067	20.3636	20.4618	20.6181	20.7563	20.8707	20.2979	19.93	20.4633	20.6493	20.6609	19.9935	20.3008	20.3306	20.6794	20.5028	19.3864	20.6345	20.5196	21.4246	21.3436	20.6308	20.0641	20.4376	20.6496	20.1384	20.1935	20.4293	20.5697	20.8015	20.9445	21.1982	21.3349	21.1614	20.8317	20.9899	21.0056	21.0215	21.0376
173	South Africa	SSA	75.0216	75.2258	75.3796	75.5803	75.8322	76.0452	76.3061	76.4931	76.6043	76.8186	77.018	77.2492	77.5317	77.8864	78.2155	78.5137	78.7725	79.1389	79.3973	79.7339	80.0344	80.2784	80.3957	80.6124	80.8894	81.0047	81.0617	81.0032	81.0844	81.207	81.4334	81.6697	81.6532	81.5724	81.7972	81.7447	81.892	82.1303	82.4617	82.7072	82.8214	82.9859	83.1402	83.2938	83.4475	83.968	84.4823
176	Sudan	SSA	61.4149	61.5433	61.6787	61.804	61.935	62.0671	62.4852	62.3895	62.5371	63.0081	63.057	63.089	63.4234	63.3253	63.3134	63.6552	63.6728	63.6019	63.9418	64.2834	64.1563	64.5877	64.6196	64.3436	64.8978	65.5554	66.4045	67.1289	67.1317	66.7013	66.8127	66.995	67.619	67.6529	67.5126	67.3084	67.4234	67.4936	67.5382	67.8488	67.4147	67.7249	67.3422	66.8981	66.2296	65.5467	64.8491
178	Swaziland	SSA	28.8064	29.0096	29.1004	29.2217	29.419	29.5082	29.6187	29.7286	29.7922	29.9842	30.5	30.9752	31.7716	31.9557	32.5047	33.0885	33.2691	33.6705	33.4498	33.6261	34.7847	34.9358	35.5315	35.8434	36.3969	36.6286	36.8511	37.0587	37.2427	37.3718	37.5313	37.819	38.0714	38.0718	38.1366	38.3791	38.5004	38.8258	38.6347	38.8514	38.9004	38.9175	38.9347	38.9517	40.8419	42.7312	44.6192
199	Tanzania	SSA	45.0583	45.6246	45.7458	45.6107	45.9884	46.1202	46.2623	46.455	46.5769	46.8741	47.1336	47.2452	47.7985	48.2328	48.6306	48.9468	49.7346	50.1564	50.6281	50.9533	51.4488	51.5947	51.8393	51.9326	51.9945	52.1887	52.4722	52.567	52.6656	52.6994	52.7143	52.6835	52.7607	52.7572	52.8834	52.8882	53.0733	53.3285	53.5481	53.7391	53.9431	53.9948	54.0449	54.0925	54.1383	54.1819	54.2235
186	Togo	SSA	43.5627	43.6811	43.7958	43.9066	44.0175	44.128	44.248	44.3635	44.4744	44.5878	44.9198	45.1742	45.2943	45.4635	46.0221	46.5485	46.8978	47.0922	47.2647	47.6773	47.541	47.7691	47.8409	47.5739	47.6789	47.5701	47.473	47.6372	47.9974	48.1822	47.8897	47.5631	47.3308	47.0199	47.0913	47.2364	47.3307	47.3492	47.5015	47.6215	47.5353	48.1274	48.7223	49.3192	49.9187	50.5207	51.1254
195	Uganda	SSA	32.7213	32.5982	32.9311	33.185	33.1799	33.5242	33.8614	34.1453	34.2672	34.5821	34.8823	35.0214	35.3856	36.0572	36.5694	36.849	37.4063	37.9263	38.3236	39.0778	39.4263	39.7115	39.9198	40.0787	40.2574	40.3228	40.532	40.7757	40.6964	40.3558	40.3915	40.4406	40.6635	40.8431	40.2863	40.215	40.0556	40.1368	40.2484	40.3715	40.3686	42.0461	43.6452	45.2429	46.8393	48.4344	50.0281
209	Zambia	SSA	42.7769	43.0117	43.2434	43.4744	43.7028	43.5433	43.9993	44.1389	43.9665	44.7672	45.0451	45.0622	45.0223	45.127	45.6957	46.4521	46.244	46.6203	46.7237	46.7377	46.9735	46.9923	47.4062	47.3781	47.7459	47.5889	47.8674	47.6627	47.7089	47.5866	47.7371	48.0437	47.9349	47.8566	47.865	47.9744	48.0607	48.235	48.5798	48.7046	49.1746	49.5355	49.8709	50.2201	50.5817	50.9562	51.3431
210	Zimbabwe	SSA	76.4669	76.5987	76.6152	76.8286	76.9026	77.1088	77.5506	77.7084	77.6237	77.7156	77.7774	77.861	77.7816	77.597	77.8511	77.9909	77.9165	78.1306	78.0624	78.4361	79.1851	79.4269	79.654	79.6811	79.6667	79.5856	79.4396	78.9631	79.005	78.9259	79.2304	79.6027	79.5945	79.4965	79.2356	79.3666	79.3207	79.0961	79.3338	79.4752	79.4343	79.5067	79.5834	79.5691	79.5421	79.5163	79.4918
[truncated: 54 more columns]

## Sheet: Piped Water
	Percent	Forecast: Yt-1= Yt-(lnGDPt+1-lnGDPt)*Elasticity
	see Bulk sheet for estimatation vs interpolation	Backcast: Yt+1= Yt+(lnGDPt-lnGDPt-1)*Elasticity
	Linear technology adjustment	** GDP refers to Per Capita GDP
Serial No	Country	Region	1950	1951	1952	1953	1954	1955	1956	1957	1958	1959	1960	1961	1962	1963	1964	1965	1966	1967	1968	1969	1970	1971	1972	1973	1974	1975	1976	1977	1978	1979	1980	1981	1982	1983	1984	1985	1986	1987	1988	1989	1990	1991	1992	1993	1994	1995	1996
5	Angola	SSA	0	0	0	0	0	0	0	0	0	0	0	0.555453	0.276946	0.737608	1.73202	2.40462	2.95221	3.5005	3.36427	3.64462	4.23516	4.31321	4.51349	5.22742	5.09098	0.950827	0.195859	0.427473	0.983065	1.32688	1.71895	1.75894	1.52751	1.33673	1.54682	1.83808	1.21541	2.54821	4.1241	4.60699	5.24458	5.36175	5.48097	5.6017	5.90381	6.25727	6.62071
21	Benin	SSA	0	0	0	0	0	0	0	0	0	0	0	0	0	0	0	0	0	0	0	0	0	0	0	0	0	0	0	0.56572	0.972449	1.81256	2.75894	3.23586	4.16047	3.68832	4.36378	5.00073	5.17507	4.99673	5.24469	5.00023	5.33031	5.72397	6.09846	6.53892	7.018	7.50076	7.98735
25	Botswana	SSA	0	0	0	0	0	0	0	0	0	0	0	0	0	0	0	0	0	0	0	0	0	0	0	0.744453	2.41807	2.12848	3.60396	3.76021	5.26266	6.03796	7.21572	8.42174	9.45863	11.2171	12.6026	13.6709	15.1199	16.6816	18.8357	20.7609	22.0825	25.0553	27.3812	29.6269	31.8895	34.1684	36.4639
30	Burkina Faso	SSA	0	0	0	0	0	0	0	0	0	0	0	0	0	0	0	0	0	0	0	0	0	0	0	0	0	0	0	0	0	0	0	0	0	0	0	0.827841	2.05453	1.7151	2.28003	1.96647	1.66583	1.69307	1.82324	1.95775	2.0968	2.24043	2.38882
31	Burundi	SSA	0	0	0	0	0	0	0	0	0	0	0	0	0	0	0	0	0	0	0	0	0	0	0	0	0	0	0	0.524186	0.263077	0.0802202	0.47785	1.13021	0.942679	1.06695	0.896364	1.80393	2.04995	2.2764	2.45278	2.44556	2.62773	2.75086	2.87605	3.00531	3.139	3.27717	3.42007
34	Cameroon	SSA	0	0	0	0	0	0	0	0	0	0	0	0	0	0	0	0	0	0.298389	0.953166	1.46077	1.7876	2.35538	3.04212	3.45898	4.14516	4.887	5.1417	5.69987	6.2352	6.77846	7.69439	9.18756	9.93902	10.6019	11.3223	12.1312	12.797	12.3266	11.91	11.0491	10.927	11.1573	11.3892	11.622	11.8563	12.0918	12.3288
36	Cape Verde	SSA	0	0	0	0	0	0	0	0	0	0	0	0	0	0	0	0	0	0	0	0	0	0	0	0	0	0	0	0	0	0	0	0	0	0	0	0	0	0	0	0	0	0	16.8307	17.1707	17.512	17.8538	18.1966
38	Central African Republic	SSA	0	0	0	0	0	0	0	0	0.264582	0.652197	0.774926	1.19225	0.999079	1.02688	1.23094	1.34165	1.34987	1.78516	1.93527	2.47388	2.94001	2.75569	2.66399	3.22109	3.06627	3.32277	3.61433	4.24767	4.30113	3.6358	3.42986	3.43898	3.47525	2.74672	3.21655	3.15248	3.19481	2.82064	2.83043	2.99983	3.1615	3.16809	3.17472	3.09704	3.01903	2.94069	2.86201
39	Chad	SSA	0	0	0	0	0	0	0	0	0	0	0	0	0	0	0	0	0	0	0	0	0	0.110697	0	0	0.419476	2.00385	1.88226	1.16529	1.13637	0	0	0	0	0	0	1.81455	1.2144	0.731013	1.88896	2.22612	1.50585	1.68933	1.88904	2.1175	2.33417	2.55132	2.76897
43	Comoros	SSA	10.9227	11.0561	11.1943	11.3371	11.4844	11.6358	11.8688	12.1049	12.344	12.5859	12.8307	13.1284	13.4295	13.7338	14.0411	14.3513	14.4707	14.5949	14.7237	14.8569	14.9944	15.0539	15.1191	15.1897	15.2654	15.346	15.2759	15.2203	15.1781	15.1484	15.1302	15.1674	15.2132	15.2672	15.329	15.3981	15.4761	15.5608	15.6521	15.5977	15.676	16.7168	17.6606	18.5778	19.4948	20.4115	21.3275
44	Congo	SSA	10.7867	11.1443	11.5032	11.8631	12.2321	12.6091	12.9567	13.3132	13.6773	14.0483	14.3921	14.6916	14.995	15.314	15.6412	15.9758	16.4388	16.9174	17.399	17.8921	18.3901	19.115	19.8562	20.6007	21.3548	22.1137	22.1856	21.4023	21.2849	22.6882	24.2506	26.0451	26.7904	27.2789	27.899	27.4997	26.7032	26.651	26.5575	26.7973	26.9068	27.0134	27.1457	26.9456	26.3085	26.5906	26.8449
32	Cote d'Ivoire	SSA	10.346	10.7223	11.0953	11.465	11.8394	12.2083	12.6705	13.1356	13.5922	14.0054	14.8339	15.823	16.3652	17.9029	19.5504	19.4036	19.9419	19.8739	21.0279	21.2146	21.9617	22.2225	22.549	23.1153	23.2622	23.149	24.1514	24.5277	25.3744	25.5097	26.1818	26.2448	26.0046	25.3716	24.7994	25.0041	25.0435	24.6511	24.2396	23.9469	22.9341	23.6018	24.2723	24.9448	25.6201	26.2978	26.9783
52	Democratic Republic of the Congo	SSA	13.3181	14.2754	15.0162	15.454	15.9313	16.2156	16.7094	16.8835	16.4894	16.7043	16.8135	15.7234	17.5644	18.0685	17.8567	17.9831	18.6157	18.5391	18.9655	19.845	19.863	20.1233	19.8165	20.2945	20.3097	19.5257	18.6273	18.346	17.4704	17.1422	17.0305	16.9413	16.5919	16.4267	16.6501	16.4079	16.5286	16.472	16.2267	15.8715	15.3556	15.5609	15.7682	15.9765	15.735	15.4822	15.2183
60	Equatorial Guinea	SSA	0	0	0	0	0	0	0	0	0	0	0	0	0	0	0	0	0	0	0	0	0	0	0	0	0	0	0	0	0	0	0.227889	0	0	0	1.23198	0	0	0.275584	0.932094	1.32297	1.61153	1.9944	2.92631	3.47589	3.92629	3.92663	3.92604
61	Eritrea	SSA	1.57668	1.7318	1.89263	2.32582	2.22948	2.63313	2.82644	2.64484	2.84804	3.00171	3.38133	3.70709	3.96656	5.03162	5.37641	5.81375	6.00929	6.24071	6.24624	6.44551	6.82694	7.01032	7.28324	7.39912	7.32823	7.16282	7.15665	7.16155	6.81441	7.17441	7.35956	7.28597	7.17915	7.40514	6.96985	6.08473	6.43243	7.04444	6.99476	6.92277	6.55514	6.60741	6.664	6.72503	6.77206	6.82329	6.87877
63	Ethiopia	SSA	0	0	0	0	0	0	0	0	0	0	0	0	0	0	0	0	0	0	0	0	0	0	0	0	0	0	0	0	0	0	0	0	0	0	0	0	0	0.469312	0.837008	1.18217	1.24093	1.26506	1.28962	1.58388	1.88897	2.19531	2.50588
69	Gabon	SSA	19.0344	19.3864	19.7351	20.0785	20.4249	20.7723	21.117	21.4608	21.8019	22.1388	22.5104	23.6586	24.002	24.3828	24.5874	24.7743	25.3967	25.9821	26.4151	27.3704	28.3039	29.3704	30.5195	31.3966	34.3033	34.5093	37.3679	35.191	32.1545	32.3455	32.7906	32.7769	32.6078	32.7661	33.1458	32.9529	32.5383	31.3516	31.7124	32.2806	32.9728	33.6988	33.5138	33.8716	34.3486	34.7484	35.1237
70	Gambia	SSA	0.159779	0.723086	1.04587	1.42973	1.97068	2.2799	2.67682	3.0685	3.35736	3.91219	4.53051	5.88716	5.67481	5.63597	6.14841	7.02636	8.38383	8.60382	8.6312	9.49815	8.40517	9.20625	9.63596	9.83041	11.3172	10.4716	11.2831	11.5123	10.779	11.9798	10.7613	10.4947	11.4466	10.0355	9.57269	8.52707	8.93346	9.3398	10.1925	10.727	11.0046	11.8477	12.7156	13.5923	14.4351	15.2966	16.1772
73	Ghana	SSA	9.49937	9.71666	9.41024	10.509	11.4997	10.7284	11.1572	11.3426	11.0637	12.2239	12.7728	13.0151	13.376	13.6109	13.7186	13.7473	13.6916	13.794	13.857	14.1156	15.0084	15.6912	15.3529	15.5722	16.2034	14.9854	14.7311	15.047	15.9455	15.8481	15.7106	15.796	15.1346	14.2971	14.7778	15.1689	15.363	15.6392	15.9914	16.2972	16.4407	16.6132	16.7826	16.9477	17.1093	17.2671	17.421
79	Guinea	SSA	0	0	0	0	0	0	0	0	0	0	0	0	0	0	0	0	0	0	0	0	0	0	0	0	0.478916	0.739442	1.55541	1.69333	1.86897	1.81282	2.06002	2.26106	2.57801	2.83264	3.00559	3.05571	3.39079	3.85449	4.5731	5.11946	5.42486	5.70174	5.98326	6.26916	6.55978	6.85502	7.15506
80	Guinea Bissau	SSA	0	0	0	0	0	0	0	0	0	0	0	0	0	0	0	0	0.0675802	0.720854	1.12606	1.69718	2.2463	2.00229	2.73901	2.90792	3.41474	3.72898	3.68462	3.01472	4.21708	4.43445	2.76883	4.2249	4.65309	3.71924	3.96947	4.34785	4.14196	3.86391	4.0984	4.00671	4.17423	4.30761	4.40165	4.46598	4.52996	4.59327	4.65608
97	Kenya	SSA	7.87291	9.52732	8.18936	7.72378	8.54093	8.9999	9.34202	9.47819	9.40574	9.45537	9.63105	9.31036	9.71661	10.0884	10.8714	10.8786	11.8786	12.2058	12.7157	13.1321	13.6525	14.0716	14.3748	14.6717	14.9388	14.7026	14.7624	15.273	15.7642	15.782	15.9624	15.8248	16.0337	15.7505	15.579	15.6523	16.1276	16.5035	16.8963	17.1684	17.4259	17.6198	17.8123	18.0027	18.1916	18.3786	18.5639
104	Lesotho	SSA	0	0	0	0	0	0	0	0	0	0	0	0	0	0	0	0	0	0	0	0	0	0	0	0	0	0	0	0.456845	1.91885	1.38278	2.13728	2.28435	2.67262	1.87002	2.69264	3.06771	3.13508	3.48806	4.51581	5.39193	5.68989	5.82419	5.9631	6.1062	6.25401	6.85958	7.48602
105	Liberia	SSA	0	0	0	0	0	0	0	0	0	0	0	0	0	0	0	0	0.607876	0.397066	0.685766	1.19286	1.63537	1.96735	2.19256	1.81987	2.36223	0.723597	0.994431	0.818911	1.08445	1.39126	0.815159	0.926046	0.546691	0.372889	0.177021	0	0.102001	0.253747	0.148157	0.157894	1.70706	3.46521	3.29751	3.29581	3.73172	3.57441	3.41842
109	Madagascar	SSA	5.35481	5.5872	5.81186	6.02861	6.24572	6.46226	6.673	6.88163	7.08781	7.28412	7.26396	7.30844	7.37052	7.12134	7.33171	7.12414	7.19693	7.58545	8.08443	8.30803	8.66068	8.92287	8.69324	8.33397	8.41115	8.41292	7.96268	8.03881	7.634	8.36142	8.2686	7.22158	6.85384	6.73564	6.18449	6.19771	6.08293	6.10636	6.07022	6.25907	6.43222	6.50369	6.57413	6.643	6.65423	6.65917	6.66312
110	Malawi	SSA	0	0	0	0	0	0	0	0	0	0	0	0	0	0	0	0	0	0.501824	0.242997	0.689121	0.702555	1.85945	2.65291	3.27795	3.74281	3.93826	4.17471	4.51735	5.2008	5.49044	5.41164	4.79704	4.76606	5.03812	5.33458	5.93083	5.77587	5.63101	5.42773	5.51085	5.62914	5.77832	5.92906	6.0809	6.23428	6.38906	6.54538
113	Mali	SSA	0	0	0	0	0	0	0	0	0	0	0	0	0	0	0	0	0	0	0	0	0	0	0	0	0	0	0	0	0	0.702887	0	0	0	0.484305	1.26256	1.84154	2.58195	2.91358	3.04827	4.11506	4.32812	4.63782	4.95456	5.27809	5.60885	5.94683	6.29228
117	Mauritania	SSA	0	0	0	0	0	0	0	0	0	0	0	0.131521	0.0660768	0	2.22419	3.59325	3.85992	4.39551	5.40926	5.46423	6.60253	6.63648	6.69773	6.02418	6.8854	6.18699	6.66757	6.29735	5.99757	6.16196	6.26255	6.41575	6.01354	6.25661	5.32911	5.37782	5.78803	5.96533	6.199	6.43316	6.20839	6.78934	7.61701	8.78525	9.95606	11.1293	12.3048
118	Mauritius	SSA	83.6884	84.0273	84.1314	84.2868	84.6451	84.7919	84.9856	85.2235	85.377	85.8141	86.3005	88.1432	88.091	89.2901	88.4863	88.69	88.2728	88.6496	87.9538	88.4291	88.3942	88.8127	89.6904	90.7951	91.7303	91.7037	93.1027	93.6439	93.9311	94.1844	93.1061	93.5885	94.0641	94.0948	94.5288	95.1818	96.1119	97.047	97.6837	98.1059	98.7737	98.7722	98.7707	98.7691	98.7675	98.7661	98.7645
126	Mozambique	SSA	0	0	0	0.171094	0.285437	0.750439	0.664433	0.744151	1.05998	1.43606	1.54246	1.6698	2.16542	1.68775	1.96084	2.04899	2.21721	2.71887	3.60605	4.55467	4.93389	5.53152	5.81042	6.31602	5.55487	3.87387	3.44713	3.57097	3.69642	3.89376	4.22389	4.46198	4.2689	3.63588	3.45141	2.63457	3.04894	3.66052	4.46438	5.11545	5.53072	5.62275	5.71608	5.81031	5.90583	6.08082	6.26011
128	Namibia	SSA	24.8795	24.9809	25.0804	25.2468	25.5705	25.6776	25.829	25.9877	26.0461	26.3762	27.0279	26.9634	28.0469	28.7814	30.0391	30.4841	30.7346	30.2348	30.2043	30.4189	30.3465	30.5097	30.8992	31.1235	31.3723	31.3009	31.5973	32.0588	32.6076	32.8648	33.1706	33.3919	33.3768	32.9067	32.5727	32.4119	32.4778	32.5234	32.4028	32.7092	32.1166	32.7701	33.5177	34.2995	35.0717	35.8337	36.5857
134	Niger	SSA	0	0	0	0	0	0	0	0	0	0	0.130144	0.59951	1.63171	2.60384	2.70415	3.46832	3.3281	3.34864	3.40115	3.0883	3.34877	3.86028	3.34162	1.55404	2.33018	2.04288	2.09728	2.79264	3.98378	4.63374	5.07406	5.18966	5.07568	4.89942	3.13732	3.29926	3.7331	3.39299	3.9155	3.90591	3.68628	3.85732	4.02973	4.20344	4.37853	4.55498	4.73285
135	Nigeria	SSA	6.8313	7.33235	7.80204	7.83309	8.25614	8.24666	7.7732	7.90275	7.54191	7.69506	7.85798	7.92291	8.19978	8.80121	8.94882	9.31762	8.75843	6.90786	6.55762	8.56917	10.8712	11.7068	11.8354	12.3945	13.2122	12.6955	13.4412	13.5461	12.7365	13.1427	13.0818	12.0205	11.6712	10.8354	10.2436	10.8268	10.786	10.4921	11.1692	11.5439	11.8073	11.5442	11.2722	10.9906	10.6997	10.3993	10.0893
156	Rwanda	SSA	0	0	0	0	0	0	0	0	0	0	0	0	0	0	0	0	0	0	0	0	0	0	0	0	0	0	0	0	0	0	0.71917	1.13505	1.71835	2.08936	1.52189	1.80933	2.13514	1.8396	1.27757	1.25477	1.03773	1.0711	1.24855	1.4773	1.74469	2.05567	2.42238
164	Senegal	SSA	10.5129	10.6853	10.8496	11.0059	11.1622	11.3177	11.4752	11.6307	11.7827	11.9245	11.9162	12.4931	12.9546	13.4616	13.7956	14.248	14.6484	14.6837	15.4232	14.9266	15.842	16.0439	16.8529	16.524	17.1307	18.099	18.9181	18.5794	18.1157	18.6759	18.2712	17.888	18.9221	18.8548	18.0995	18.146	18.2918	18.3693	18.54	18.0451	18.138	18.7331	19.3323	20.3086	21.7761	23.2435	24.7109
166	Seychelles	SSA	75.3412	76.0104	76.3098	76.6225	77.1771	77.2912	77.3713	77.7381	77.9739	78.3824	79.0218	78.4226	79.1724	79.9799	80.2946	80.2867	80.5086	80.5209	81.2879	81.2571	81.9134	83.328	83.9337	84.8527	85.0679	85.4836	86.4086	87.0995	87.8051	89.3073	89.1127	88.5093	88.4115	88.3375	88.7768	89.7163	89.9161	90.3891	90.7743	91.2831	91.89	92.1189	92.7296	93.3105	93.0715	93.1042	94.0017
167	Sierra Leone	SSA	0	0	0	0	0	0	0	0	0	0	0.0542399	0.270662	0.73634	0.93943	1.09274	1.78943	2.42192	2.40492	3.33694	4.20465	4.56523	4.52562	4.4673	4.79932	5.21877	5.51546	5.1333	5.1784	5.11302	5.54559	5.88504	6.35701	6.41458	6.17021	6.1849	5.80105	5.35927	5.74014	5.88074	5.97583	6.09732	6.07391	6.04983	6.025	5.99953	5.97336	5.94651
172	Somalia	SSA	0	0	0	0	0	0	0	0	0	0	0	0.21773	0.473756	0.679677	0	0	0	0.0774677	0.0700319	0	0	0	0.0116215	0	0	0	0	1.49788	1.30903	0	0	0	0	0	0	0	0	0	0	0.0938637	0.231523	0.230381	0.229218	0.228066	0.226886	0.225717	0.224532
173	South Africa	SSA	45.3385	45.6699	45.8948	46.2188	46.6508	47.0008	47.429	47.7012	47.8136	48.1434	48.4418	48.781	49.2286	49.8287	50.3745	50.8551	51.2229	51.8181	52.1851	52.7172	53.173	53.5509	53.6615	53.9818	54.4296	54.5358	54.5985	54.4175	54.5314	54.7326	55.1529	55.5152	55.344	55.0369	55.3749	55.1275	55.1976	55.46	55.9187	56.1961	56.1963	56.5163	56.8162	57.115	57.4137	58.1606	58.9037
176	Sudan	SSA	25.0543	25.2869	25.5342	25.7602	25.9984	26.2386	27.0373	26.7511	26.9787	27.8889	27.9079	27.8292	28.389	28.0356	27.8642	28.4396	28.2948	27.9632	28.4988	29.0381	28.5876	29.2549	29.0785	28.2523	29.1786	30.3233	31.8981	33.2096	32.9978	31.8715	31.889	32.0495	33.1426	32.99	32.4694	31.814	31.9944	32.0799	32.1115	32.7047	31.7257	32.5082	32.7554	32.84	32.3605	31.8437	31.2902
178	Swaziland	SSA	1.35492	1.73196	1.87163	2.07564	2.44008	2.57643	2.76227	2.94683	3.03358	3.39151	4.43302	5.39174	7.02876	7.37284	8.48751	9.67563	9.95351	10.6976	10.1285	10.3976	12.7401	12.8726	13.9434	14.4152	15.397	15.6995	15.9761	16.2212	16.4164	16.4957	16.6395	17.1214	17.5289	17.4044	17.4159	17.8024	17.9386	18.5055	17.9821	18.3196	18.3032	18.3207	18.3383	18.3557	19.4111	20.4661	21.5206
199	Tanzania	SSA	0	0	0	0	0	0	0	0	0	0	0	0	0	0	0	0	0.820702	1.35251	1.98957	2.31735	3.0047	3.21938	3.64258	3.74615	3.78355	4.1001	4.60023	4.70198	4.81185	4.78487	4.71792	4.51181	4.53382	4.38528	4.51071	4.3797	4.60321	4.97471	5.27108	5.50697	5.77034	6.01263	6.271	6.5281	6.78432	7.03947	7.29363
186	Togo	SSA	0	0	0	0	0	0	0	0	0	0	0.456912	0.932222	1.12383	1.41925	2.5366	3.58597	4.25803	4.60297	4.90169	5.70717	5.35391	5.8142	5.9446	5.35957	5.55987	5.30883	5.07601	5.39459	6.12701	6.48909	5.8436	5.06254	4.48034	3.73228	3.79138	4.00602	4.09616	4.02618	4.23858	4.38286	4.09185	4.14794	4.20408	4.26007	4.31613	4.37214	4.42817
195	Uganda	SSA	0	0	0	0	0	0	0	0	0	0	0	0	0	0	0	0	0	0	0	1.04553	1.38578	1.72815	1.90836	1.984	2.10159	1.97994	2.14506	2.38283	1.93897	0.943306	0.742027	0.854657	1.3344	1.72251	0.5563	0.414656	0.092228	0.277673	0.52733	0.80142	0.809354	0.959397	1.09745	1.23651	1.37664	1.51782	1.66007
209	Zambia	SSA	11.1609	11.603	12.0384	12.4725	12.901	12.5108	13.4157	13.6529	13.2312	14.8637	15.3928	15.3149	15.1166	15.2237	16.3103	17.793	17.1985	17.8375	17.9003	17.7745	18.1169	18.0144	18.7457	18.5443	19.1783	18.7047	19.1511	18.5773	18.5334	18.1335	18.3098	18.7845	18.3825	18.0447	17.8899	17.9485	17.9281	18.0936	18.6191	18.68	19.4696	19.1088	18.726	18.3492	17.9775	17.6112	17.2501
210	Zimbabwe	SSA	27.1544	27.4325	27.4674	27.9179	28.0741	28.5094	29.4422	29.7752	29.5964	29.7904	29.9208	30.0973	29.9297	29.5401	30.0765	30.3715	30.2145	30.6665	30.5225	31.3114	32.8927	33.4032	33.8826	33.9398	33.9094	33.7383	33.43	32.424	32.5125	32.3456	32.9883	33.7744	33.7569	33.55	32.9993	33.2758	33.1789	32.7048	33.2066	33.5051	33.4188	33.7632	34.1049	34.1503	34.1475	34.1401	34.1281
[truncated: 54 more columns]

## Sheet: WASH Mortality Rate
	Deaths Per Thousand
	Data
Serial No	Country	Region	1950	1951	1952	1953	1954	1955	1956	1957	1958	1959	1960	1961	1962	1963	1964	1965	1966	1967	1968	1969	1970	1971	1972	1973	1974	1975	1976	1977	1978	1979	1980	1981	1982	1983	1984	1985	1986	1987	1988	1989	1990	1991	1992	1993	1994	1995	1996
5	Angola	SSA	3.44662	3.43702	3.42742	3.41812	3.42953	3.40722	3.41572	3.3887	3.37467	3.37613	3.36638	3.32795	3.33896	3.32478	3.29242	3.27102	3.25416	3.23728	3.24373	3.23598	3.21765	3.21768	3.21112	3.17986	3.18949	3.34492	3.37445	3.37036	3.35523	3.34732	3.33776	3.34084	3.35317	3.36411	3.36139	3.35591	3.38214	3.34172	3.29302	3.27707	3.25143	3.25165	3.25612	3.3209	3.30799	3.29334	3.2758
21	Benin	SSA	2.30499	2.30812	2.31136	2.32388	2.31815	2.32171	2.32436	2.32712	2.3182	2.30923	2.30253	2.29412	2.30761	2.29522	2.27618	2.26228	2.25158	2.24961	2.2387	2.23058	2.22543	2.22378	2.1965	2.18907	2.2146	2.20127	2.18767	2.1701	2.16024	2.13561	2.10735	2.09364	2.06468	2.08331	2.06174	2.03366	2.02799	2.03928	2.03007	2.04454	2.03138	1.99559	1.9628	1.93496	1.90441	1.87033	1.83491
25	Botswana	SSA	2.17968	2.17331	2.16909	2.1633	2.1576	2.15255	2.14782	2.14315	2.13907	2.13356	2.13016	2.12276	2.11743	2.1109	2.10351	2.09729	2.06524	2.03208	1.99878	1.96738	1.93702	1.88386	1.79742	1.73869	1.68463	1.69748	1.65057	1.64863	1.58713	1.55323	1.49999	1.44954	1.40722	1.33752	1.28675	1.24933	1.19954	1.14502	1.06556	0.986607	0.926322	0.84836	0.795067	0.746753	0.695053	0.640976	0.58412
30	Burkina Faso	SSA	3.56435	3.55504	3.54615	3.53738	3.52845	3.51938	3.51014	3.50132	3.49193	3.4832	3.47645	3.4646	3.44642	3.45191	3.4461	3.43579	3.43626	3.41127	3.40394	3.40038	3.40253	3.3928	3.38305	3.40403	3.4139	3.43205	3.43636	3.41723	3.38481	3.38506	3.38349	3.37161	3.3668	3.37287	3.37019	3.33306	3.29234	3.305	3.28684	3.29861	3.30995	3.29494	3.24802	3.20772	3.16349	3.11306	3.05654
31	Burundi	SSA	2.20263	2.19003	2.18543	2.17798	2.16611	2.16136	2.15463	2.14785	2.14435	2.13172	2.13256	2.18888	2.16796	2.15963	2.14888	2.14519	2.13867	2.11775	2.12778	2.13729	2.06598	2.04688	2.07636	2.05338	2.05966	2.06229	2.04224	2.00997	2.01969	2.02675	2.01402	1.99244	1.99948	1.99589	2.00235	1.97207	1.96446	1.95752	1.95228	1.9533	1.94786	1.93446	1.93078	1.92849	1.92951	1.94985	1.9599
34	Cameroon	SSA	2.27623	2.26492	2.25383	2.24297	2.23206	2.22114	2.20984	2.19857	2.18735	2.17646	2.1686	2.16507	2.1558	2.14463	2.13403	2.12853	2.11404	2.10569	2.0859	2.07111	2.06249	2.04828	2.03002	2.02096	2.00272	1.97416	1.96532	1.94189	1.91956	1.89684	1.85621	1.78759	1.75463	1.72954	1.7024	1.67153	1.64682	1.66991	1.69074	1.73026	1.7387	1.7216	1.70285	1.68419	1.66392	1.63186	1.59647
36	Cape Verde	SSA	1.63553	1.62949	1.62341	1.61733	1.61991	1.61634	1.61022	1.61935	1.62001	1.59188	1.57588	1.56284	1.5515	1.54141	1.53242	1.52412	1.51607	1.50866	1.50155	1.49464	1.48785	1.51354	1.5282	1.52959	1.53715	1.52597	1.52525	1.52338	1.49076	1.45726	1.35612	1.31926	1.30155	1.26377	1.24362	1.2087	1.18408	1.14691	1.12182	1.08955	1.06199	1.06699	0.936453	0.926329	0.91344	0.898089	0.884704
38	Central African Republic	SSA	1.71178	1.69956	1.68769	1.67618	1.66473	1.65338	1.64179	1.63032	1.61899	1.60801	1.60605	1.59435	1.60344	1.60501	1.60057	1.59931	1.60183	1.5898	1.58749	1.57193	1.55885	1.56854	1.57507	1.55948	1.56816	1.56283	1.5543	1.53413	1.5335	1.5578	1.56623	1.56714	1.56712	1.59317	1.57838	1.58178	1.58129	1.59499	1.59561	1.59079	1.58623	1.59242	1.61063	1.60358	1.58401	1.56573	1.57301
39	Chad	SSA	3.40445	3.39553	3.38689	3.37853	3.36997	3.3615	3.35278	3.34418	3.3355	3.32737	3.32842	3.32692	3.31307	3.32085	3.33268	3.3352	3.34283	3.34254	3.34581	3.32611	3.32158	3.31571	3.3388	3.35533	3.31401	3.26296	3.26947	3.29627	3.29963	3.37976	3.39446	3.38895	3.38576	3.35289	3.348	3.2849	3.30611	3.32335	3.28464	3.27391	3.29922	3.27171	3.26052	3.2538	3.23325	3.22715	3.21568
43	Comoros	SSA	1.13153	1.12783	1.12393	1.11983	1.11555	1.11109	1.10378	1.09635	1.08879	1.08111	1.07331	1.06402	1.05459	1.04502	1.03533	1.02551	1.02225	1.01879	1.01513	1.01129	1.00727	1.00609	1.00467	1.00303	1.00117	0.999098	1.00352	1.00733	1.01058	1.0133	1.01553	1.01566	1.01542	1.01484	1.01393	1.01272	1.0112	1.0094	1.00733	1.01138	1.00985	1.01658	0.997504	0.989157	0.997498	0.973186	0.962702
44	Congo	SSA	1.32948	1.31679	1.30404	1.29125	1.27807	1.26457	1.25251	1.24009	1.22734	1.2143	1.20241	1.19253	1.18248	1.17178	1.16073	1.14938	1.13269	1.11535	1.09787	1.07992	1.06176	1.03435	1.00625	0.9708	0.933109	0.895155	0.894651	0.940394	0.95013	0.877623	0.796512	0.702629	0.665488	0.642235	0.611861	0.636621	0.681236	0.685608	0.692204	0.680781	0.676404	0.672186	0.666574	0.678942	0.714938	0.701228	0.688873
32	Cote d'Ivoire	SSA	1.77947	1.76596	1.75258	1.73935	1.72592	1.71272	1.69662	1.6804	1.66454	1.65051	1.619	1.5824	1.5646	1.50491	1.4406	1.45179	1.43184	1.4374	1.37919	1.37179	1.33408	1.32297	1.3083	1.28067	1.27572	1.28483	1.23408	1.21718	1.17486	1.17099	1.13811	1.13568	1.14966	1.18487	1.2168	1.20672	1.20567	1.22797	1.25131	1.26822	1.32408	1.31417	1.30177	1.28997	1.27467	1.24857	1.22068
52	Democratic Republic of the Congo	SSA	2.73326	2.69415	2.66416	2.64691	2.628	2.61722	2.59762	2.59146	2.60922	2.60136	2.59794	2.64661	2.57193	2.55352	2.56523	2.5627	2.53917	2.54548	2.53063	2.49671	2.49904	2.48602	2.49982	2.47558	2.47418	2.51029	2.54751	2.55876	2.59501	2.60824	2.61235	2.61559	2.62977	2.63621	2.62629	2.63597	2.63075	2.63298	2.64315	2.65795	2.67952	2.69601	2.71676	2.744	2.75013	2.74684	2.74487
60	Equatorial Guinea	SSA	2.00259	1.98132	1.966	1.94847	1.92659	1.9124	1.89419	1.87862	1.86335	1.84044	1.80389	1.77605	1.74636	1.70643	1.66572	1.62906	1.61984	1.60293	1.59577	1.60959	1.62272	1.63771	1.66824	1.64895	1.64271	1.63491	1.62825	1.61806	1.58484	1.54409	1.50497	1.51994	1.5275	1.53469	1.47664	1.54112	1.53234	1.51776	1.49892	1.48913	1.48283	1.47279	1.44405	1.42834	1.416	1.39566	1.35136
61	Eritrea	SSA	1.29307	1.28866	1.28407	1.27019	1.27435	1.26148	1.25599	1.26328	1.25746	1.25333	1.2415	1.23157	1.22391	1.17834	1.16294	1.14309	1.13457	1.12433	1.12495	1.11625	1.09879	1.09064	1.07818	1.07327	1.07734	1.08595	1.08691	1.08734	1.10469	1.08805	1.07981	1.08393	1.08966	1.07938	1.1009	1.14404	1.12776	1.09878	1.10161	1.10551	1.12363	1.13344	1.14396	1.11872	1.10233	1.07696	1.04789
63	Ethiopia	SSA	2.68581	2.68355	2.68132	2.67349	2.67695	2.67003	2.66712	2.67227	2.66949	2.6679	2.66171	2.65603	2.65193	2.63105	2.62548	2.61812	2.61462	2.5958	2.58356	2.56513	2.54052	2.51595	2.48888	2.46756	2.45303	2.44198	2.42204	2.40137	2.39105	2.35553	2.32554	2.32061	2.31716	2.29793	2.29971	2.3141	2.28846	2.25688	2.2493	2.2425	2.24545	2.256	2.26668	2.19174	2.13918	2.08016	2.01382
69	Gabon	SSA	1.36563	1.35148	1.33747	1.32274	1.30467	1.28654	1.26861	1.25073	1.23299	1.21548	1.1961	1.13577	1.11897	1.10014	1.09085	1.08251	1.0525	1.02449	1.00473	0.956717	0.909886	0.855836	0.79732	0.753511	0.599948	0.592432	0.440775	0.561433	0.728576	0.721183	0.700046	0.704174	0.716705	0.711529	0.694382	0.708202	0.734518	0.802585	0.786967	0.760131	0.726592	0.6914	0.705469	0.69019	0.66846	0.638118	0.611985
70	Gambia	SSA	1.55111	1.53459	1.52627	1.51587	1.50012	1.49226	1.4818	1.47151	1.46473	1.44888	1.42745	1.3643	1.37658	1.38052	1.35796	1.31783	1.25469	1.24625	1.24706	1.20751	1.26219	1.22448	1.20461	1.19606	1.13328	1.16967	1.13633	1.12751	1.15918	1.10946	1.16155	1.17404	1.13526	1.19591	1.21922	1.27076	1.25383	1.2369	1.19967	1.17978	1.17071	1.14706	1.1191	1.08822	1.06282	1.0517	1.02142
73	Ghana	SSA	1.95138	1.94218	1.95815	1.90963	1.86918	1.90288	1.88636	1.88008	1.89334	1.84604	1.82447	1.81611	1.80277	1.79473	1.79204	1.79268	1.79722	1.79512	1.79468	1.786	1.75064	1.72451	1.74135	1.73472	1.71076	1.76462	1.77834	1.76806	1.73327	1.74038	1.74919	1.7478	1.77785	1.8153	1.79728	1.78303	1.7759	1.76531	1.75152	1.73969	1.73468	1.68506	1.63854	1.59114	1.54718	1.50123	1.45436
79	Guinea	SSA	2.24447	2.2277	2.21987	2.21032	2.19382	2.1853	2.17513	2.1658	2.15841	2.14263	2.13176	2.11554	2.0969	2.11941	2.10366	2.08691	2.08481	2.07958	2.0747	2.07015	2.06396	2.059	2.05734	2.0484	2.03142	2.02314	1.99655	1.99307	1.9883	1.99143	1.98423	1.98093	1.97367	1.96855	1.9662	1.96804	1.96082	1.94921	1.92489	1.90281	1.89232	1.86838	1.83608	1.79921	1.76485	1.72949	1.69369
80	Guinea Bissau	SSA	2.90167	2.88229	2.86323	2.84368	2.78487	2.79882	2.75777	2.73795	2.72885	2.72579	2.70925	2.6877	2.66774	2.65397	2.62084	2.59746	2.57493	2.55391	2.54135	2.52313	2.50565	2.5159	2.49272	2.48889	2.47354	2.46476	2.46833	2.49321	2.45429	2.44686	2.50776	2.45907	2.44027	2.47818	2.47059	2.45776	2.46656	2.47695	2.46987	2.47391	2.46911	2.41956	2.3785	2.33673	2.29192	2.24328	2.19318
97	Kenya	SSA	1.57727	1.49813	1.56286	1.58565	1.54676	1.5251	1.50977	1.50434	1.50894	1.50766	1.50033	1.51791	1.50053	1.48534	1.45454	1.45639	1.41598	1.40388	1.38409	1.36823	1.348	1.33199	1.32086	1.31	1.30039	1.31195	1.3099	1.28888	1.26867	1.26838	1.26125	1.26726	1.2587	1.27084	1.27827	1.27541	1.25704	1.24285	1.22795	1.21813	1.20893	1.18556	1.16759	1.14639	1.11942	1.0895	1.06001
104	Lesotho	SSA	1.62942	1.61204	1.60307	1.59107	1.57477	1.56542	1.55376	1.54213	1.53083	1.52239	1.50051	1.49534	1.44975	1.41812	1.39388	1.38806	1.39046	1.35767	1.3598	1.35596	1.34995	1.38182	1.32524	1.25037	1.23161	1.25946	1.20941	1.15643	1.11013	1.13192	1.10972	1.10773	1.09751	1.12788	1.10286	1.09309	1.09203	1.08122	1.0442	1.00331	0.990209	0.98226	0.973007	0.965217	0.965152	0.931196	0.902352
105	Liberia	SSA	2.72335	2.71057	2.70629	2.69942	2.68746	2.68279	2.67649	2.67015	2.6668	2.65441	2.65025	2.64835	2.65007	2.64841	2.63842	2.63904	2.58915	2.5976	2.58903	2.57302	2.5592	2.54953	2.5435	2.55784	2.541	2.59849	2.59087	2.59846	2.59102	2.58218	2.60342	2.60142	2.61612	2.62381	2.63226	2.6424	2.63852	2.63529	2.64082	2.64243	2.59157	2.53329	2.54065	2.54235	2.52913	2.54432	2.56575
109	Madagascar	SSA	1.79723	1.78637	1.77587	1.76576	1.75563	1.74553	1.73574	1.72605	1.71648	1.70738	1.70869	1.70694	1.70433	1.71669	1.70696	1.71732	1.71466	1.69683	1.67368	1.66377	1.64766	1.63623	1.64844	1.66689	1.66436	1.66545	1.68813	1.68549	1.70599	1.67204	1.67753	1.72869	1.74719	1.75369	1.78101	1.78119	1.78774	1.78764	1.7904	1.78235	1.77505	1.76642	1.74238	1.7166	1.70009	1.6807	1.66059
110	Malawi	SSA	2.90722	2.89752	2.88821	2.879	2.86991	2.86874	2.84711	2.83868	2.83195	2.82565	2.82243	2.81176	2.81795	2.82965	2.8427	2.80727	2.78164	2.75747	2.76756	2.75362	2.75443	2.71641	2.69078	2.67089	2.65645	2.6512	2.64479	2.63152	2.60031	2.58803	2.59347	2.62488	2.62823	2.617	2.60461	2.5778	2.58695	2.59562	2.60709	2.60479	2.6008	2.53303	2.49683	2.4233	2.3833	2.29295	2.2256
113	Mali	SSA	4.22673	4.21884	4.21106	4.20311	4.19557	4.18761	4.17864	4.16957	4.16068	4.15148	4.1452	4.14431	4.14374	4.12396	4.11033	4.10721	4.09328	4.08235	4.07005	4.07135	4.05175	4.03802	4.01914	4.0246	4.03017	3.98577	3.94094	3.91286	3.91519	3.83912	3.87349	3.87737	3.8894	3.8684	3.84748	3.83336	3.81157	3.8037	3.80255	3.76964	3.76522	3.7138	3.64436	3.59585	3.53726	3.47025	3.40829
117	Mauritania	SSA	2.21185	2.20007	2.18859	2.1774	2.16624	2.15512	2.143	2.13123	2.11981	2.10818	2.08381	2.03071	2.03575	2.05425	1.96782	1.92398	1.91859	1.9025	1.85747	1.85853	1.8075	1.8069	1.805	1.83842	1.79805	1.83267	1.80876	1.82575	1.83936	1.83066	1.82502	1.81763	1.83695	1.82525	1.86982	1.86746	1.8489	1.84153	1.83145	1.82135	1.83332	1.78881	1.74471	1.6891	1.63394	1.5844	1.53206
118	Mauritius	SSA	0.881874	0.865102	0.861031	0.854185	0.836364	0.829986	0.821263	0.810147	0.803599	0.781717	0.757163	0.659079	0.663465	0.600184	0.645213	0.63576	0.659985	0.641266	0.680555	0.656509	0.660057	0.638429	0.59196	0.533222	0.483645	0.486083	0.411468	0.383241	0.36875	0.356093	0.415448	0.390317	0.365551	0.364847	0.34233	0.307974	0.258623	0.209003	0.175521	0.153636	0.118473	0.10803	0.101145	0.0907728	0.0845131	0.0798268	0.0719101
126	Mozambique	SSA	2.66606	2.65922	2.65206	2.6452	2.64174	2.62634	2.62978	2.62758	2.61733	2.60503	2.60192	2.59824	2.58202	2.59896	2.59031	2.58797	2.58312	2.56691	2.53755	2.50234	2.48499	2.45839	2.44712	2.42494	2.46367	2.54086	2.55864	2.55765	2.55661	2.55312	2.54511	2.53718	2.54887	2.57309	2.58203	2.61251	2.60163	2.58402	2.55736	2.5293	2.51257	2.50209	2.51772	2.49948	2.48313	2.45313	2.4173
128	Namibia	SSA	1.32676	1.3216	1.31655	1.30788	1.29071	1.28525	1.27742	1.26919	1.26639	1.2489	1.21401	1.21825	1.1604	1.12143	1.05416	1.03085	1.01876	1.04725	1.05036	1.04021	1.04558	1.03869	1.01956	1.00936	0.997835	1.00363	0.989087	0.965614	0.937424	0.925007	0.909955	0.898796	0.900414	0.926639	0.94551	0.955008	0.952057	0.950201	0.957335	0.941378	0.974034	0.931895	0.879079	0.847427	0.798943	0.755674	0.714994
134	Niger	SSA	3.83974	3.82982	3.82014	3.81071	3.80124	3.79177	3.7795	3.76727	3.7551	3.74301	3.72282	3.70973	3.67746	3.64723	3.64671	3.62358	3.63027	3.63148	3.6316	3.64417	3.6372	3.62185	3.64161	3.7046	3.68023	3.6921	3.69249	3.67104	3.63269	3.60791	3.58898	3.58582	3.59369	3.60456	3.6756	3.67247	3.66022	3.67435	3.65907	3.66193	3.67195	3.64602	3.63849	3.6149	3.58499	3.55689	3.52735
135	Nigeria	SSA	2.26711	2.24322	2.22085	2.21956	2.19942	2.20008	2.22308	2.21709	2.23467	2.22755	2.21995	2.2171	2.20406	2.17542	2.16859	2.15113	2.17833	2.26761	2.28476	2.18836	2.08322	2.04865	2.04383	2.0209	1.98708	2.00942	1.97857	1.97469	2.00929	1.99273	1.99582	2.04073	2.05567	2.09109	2.11624	2.09195	2.09392	2.10656	2.07833	2.06283	2.05201	2.01387	1.98252	1.95226	1.92786	1.89734	1.85985
156	Rwanda	SSA	2.08317	2.06684	2.0587	2.04849	2.03292	2.02524	2.01528	2.00572	1.99915	1.98368	1.97663	1.98681	1.94703	1.98311	2.02642	2.00703	1.98824	1.96904	1.95019	1.92014	1.89025	1.88975	1.89191	1.88545	1.87347	1.82194	1.83474	1.82589	1.80322	1.78104	1.75075	1.73788	1.71931	1.70798	1.72863	1.72014	1.71003	1.7211	1.74124	1.74301	1.7514	1.74795	1.71779	1.71998	1.79807	1.68576	1.67158
164	Senegal	SSA	1.5512	1.54398	1.53711	1.53057	1.52404	1.51754	1.51107	1.50468	1.49845	1.49264	1.49315	1.47289	1.45748	1.44015	1.43011	1.41508	1.4026	1.40549	1.37875	1.40402	1.36987	1.36667	1.33792	1.35705	1.33682	1.30137	1.26918	1.28571	1.30751	1.28621	1.30552	1.32159	1.27802	1.2808	1.31253	1.31052	1.30438	1.30112	1.29394	1.31477	1.31086	1.29225	1.26833	1.24632	1.19629	1.14193	1.08778
166	Seychelles	SSA	0.928573	0.894008	0.879442	0.864155	0.835792	0.831248	0.82877	0.810785	0.799887	0.779653	0.746926	0.781425	0.742968	0.701389	0.686464	0.688985	0.679322	0.680996	0.641851	0.645858	0.612704	0.538669	0.508387	0.461154	0.451983	0.431972	0.383679	0.348041	0.31161	0.232104	0.244355	0.278796	0.2859	0.291713	0.269771	0.220773	0.210971	0.186397	0.16657	0.140064	0.108247	0.100739	0.0775256	0.0555866	0.0672639	0.0677952	0.0328651
167	Sierra Leone	SSA	2.94086	2.92365	2.91448	2.90306	2.88612	2.87585	2.86425	2.85289	2.84434	2.82681	2.81714	2.81171	2.79779	2.79282	2.78955	2.76776	2.7482	2.75077	2.72101	2.69343	2.67923	2.68321	2.68809	2.6742	2.6561	2.64391	2.66322	2.66198	2.66605	2.64619	2.6308	2.60906	2.60726	2.61996	2.62022	2.63963	2.66204	2.6449	2.63931	2.63591	2.63124	2.62462	2.61289	2.58202	2.55128	2.54725	2.57853
172	Somalia	SSA	2.78916	2.77323	2.76543	2.75592	2.74025	2.7325	2.72338	2.7142	2.70822	2.69277	2.69159	2.68202	2.67376	2.6672	2.71009	2.73823	2.70136	2.68947	2.69014	2.73965	2.71904	2.7177	2.6934	2.7069	2.78802	2.69903	2.70814	2.64387	2.65054	2.70267	2.74428	2.71994	2.70721	2.74651	2.74507	2.73063	2.72764	2.71807	2.71489	2.70374	2.70101	2.72002	2.75028	2.74543	2.74441	2.74253	2.74137
173	South Africa	SSA	1.14819	1.13157	1.1207	1.10447	1.0824	1.06477	1.04321	1.03007	1.02559	1.00935	0.994794	0.978383	0.956111	0.925592	0.898005	0.873951	0.856375	0.826506	0.808976	0.782518	0.760186	0.741527	0.737325	0.721786	0.699348	0.695387	0.692741	0.703276	0.697866	0.687729	0.665752	0.647926	0.658959	0.677338	0.660832	0.675983	0.675316	0.664253	0.642574	0.630695	0.63381	0.629131	0.627123	0.618731	0.605721	0.573062	0.538301
176	Sudan	SSA	0.714791	0.702711	0.689837	0.678114	0.665733	0.653241	0.611142	0.627707	0.616494	0.568357	0.568423	0.574576	0.546204	0.567216	0.578383	0.549163	0.559354	0.57965	0.553045	0.526245	0.552968	0.520044	0.532745	0.580584	0.533656	0.474913	0.392578	0.324476	0.338756	0.402494	0.404369	0.398602	0.342399	0.353565	0.384628	0.42298	0.414041	0.410229	0.409328	0.378064	0.431816	0.400853	0.40292	0.413099	0.442407	0.470932	0.496025
178	Swaziland	SSA	2.03515	2.02298	2.01889	2.01262	2.00087	1.9969	1.99118	1.98551	1.98317	1.97158	1.93464	1.88913	1.811	1.79503	1.74202	1.68547	1.67345	1.6432	1.66849	1.6585	1.56127	1.55812	1.51549	1.49806	1.45916	1.44886	1.43973	1.43192	1.42622	1.42538	1.42184	1.40319	1.38767	1.39454	1.39568	1.38104	1.37687	1.35457	1.37815	1.36551	1.36775	1.37129	1.37586	1.3748	1.30884	1.2369	1.16128
199	Tanzania	SSA	1.53323	1.49866	1.49609	1.51197	1.49096	1.48765	1.4865	1.48171	1.48202	1.46971	1.46011	1.46502	1.43816	1.41985	1.40416	1.39436	1.35456	1.34109	1.32404	1.31752	1.29875	1.29265	1.27944	1.27712	1.27706	1.26748	1.24731	1.2437	1.23969	1.24226	1.24676	1.2585	1.25927	1.26824	1.26405	1.27217	1.2636	1.24791	1.23583	1.22666	1.21617	1.21312	1.21296	1.21249	1.21228	1.20695	1.1977
186	Togo	SSA	1.57953	1.57291	1.56656	1.56048	1.5544	1.54836	1.54208	1.53613	1.53051	1.52471	1.50319	1.4878	1.48207	1.47281	1.43553	1.40057	1.37852	1.36317	1.34966	1.31178	1.32962	1.30776	1.30177	1.33017	1.32082	1.33317	1.34472	1.32977	1.29492	1.27787	1.30927	1.34801	1.3772	1.4066	1.40578	1.39965	1.398	1.4018	1.39597	1.39111	1.40381	1.3957	1.39412	1.41238	1.36457	1.34506	1.31855
195	Uganda	SSA	1.9837	2.00058	1.98466	1.97441	1.9828	1.96606	1.95149	1.94076	1.94169	1.92873	1.91683	1.92076	1.9085	1.87412	1.8512	1.84503	1.82354	1.80474	1.79477	1.75912	1.75266	1.74436	1.74159	1.74239	1.74175	1.74927	1.74723	1.74272	1.76143	1.79896	1.80941	1.80545	1.78898	1.77564	1.81526	1.81997	1.83078	1.82428	1.81559	1.80606	1.80561	1.76454	1.72149	1.66871	1.61953	1.55868	1.50369
209	Zambia	SSA	2.31319	2.29528	2.27765	2.26008	2.24275	2.25986	2.22254	2.2133	2.2318	2.16385	2.14233	2.14709	2.15692	2.15389	2.10965	2.04874	2.07577	2.0509	2.05027	2.05758	2.04519	2.05135	2.02243	2.03275	2.00792	2.02969	2.01275	2.03873	2.04241	2.06108	2.0555	2.03776	2.05692	2.07337	2.08212	2.08189	2.08538	2.08104	2.06156	2.06163	2.03103	2.02979	2.03263	2.01817	2.04476	2.04715	2.03121
210	Zimbabwe	SSA	1.10441	1.08937	1.08748	1.06312	1.05467	1.03113	0.980685	0.962678	0.972347	0.961854	0.954801	0.945254	0.95432	0.975389	0.946379	0.930427	0.938916	0.914474	0.922263	0.879599	0.794085	0.766478	0.74055	0.737457	0.739102	0.748357	0.765027	0.81943	0.814647	0.82367	0.788913	0.746405	0.747348	0.758536	0.788322	0.773366	0.778608	0.804246	0.777107	0.760964	0.765635	0.751511	0.766778	0.768403	0.759911	0.761689	0.745616
[truncated: 54 more columns]

## Sheet: Time to water
	Time to Water (minutes to sources per hh)
	Projection
	grey actual data; green estimated
Serial No	Country	Region	1950	1951	1952	1953	1954	1955	1956	1957	1958	1959	1960	1961	1962	1963	1964	1965	1966	1967	1968	1969	1970	1971	1972	1973	1974	1975	1976	1977	1978	1979	1980	1981	1982	1983	1984	1985	1986	1987	1988	1989	1990	1991	1992	1993	1994	1995	1996
5	Angola	SSA	9.68475	9.64137	9.59797	9.5557	9.59018	9.49969	9.52219	9.41301	9.35198	9.34839	9.3032	9.14858	9.17723	9.11251	8.98036	8.88887	8.81195	8.73495	8.74441	8.70125	8.61891	8.59588	8.55741	8.45406	8.45812	8.96792	9.04695	9.00137	8.91487	8.85511	8.78926	8.76513	8.77529	8.78032	8.73471	8.67884	8.736	8.54616	8.3256	8.24312	8.14108	8.07927	8.04323	8.36926	8.2987	8.12997	7.97161
21	Benin	SSA	10.6662	10.6669	10.6681	10.7036	10.6715	10.6738	10.6691	10.6648	10.6172	10.5694	10.53	10.4798	10.5107	10.4457	10.356	10.2854	10.2212	10.1893	10.1244	10.0697	10.0261	9.98928	9.8575	9.79929	9.86322	9.78314	9.70076	9.60367	9.53513	9.41185	9.27514	9.20399	9.07628	9.125	9.02876	8.93739	8.90372	8.91459	8.87162	8.89085	8.83751	8.79268	8.75607	8.74371	8.71792	8.67088	8.62402
25	Botswana	SSA	10.7387	10.7141	10.6975	10.675	10.6529	10.6332	10.6146	10.5963	10.5801	10.5587	10.545	10.513	10.4887	10.4599	10.4279	10.4003	10.258	10.1115	9.9646	9.82472	9.68868	9.4678	9.12358	8.88205	8.65785	8.68164	8.48076	8.44651	8.24222	8.12977	7.96649	7.7818	7.61847	7.364	7.15663	6.98934	6.75827	6.51298	6.19286	5.90164	5.68667	5.58181	5.4995	5.43033	5.3422	5.24106	5.15826
30	Burkina Faso	SSA	12.1186	12.0817	12.0463	12.0114	11.9759	11.9399	11.903	11.8676	11.8301	11.7951	11.7674	11.7206	11.6503	11.6677	11.6432	11.602	11.6006	11.5047	11.4743	11.4579	11.4627	11.4231	11.3834	11.4576	11.4907	11.5544	11.5559	11.4705	11.3359	11.3224	11.3021	11.2373	11.1987	11.2004	11.1697	11.0113	10.8517	10.8899	10.8139	10.8488	10.8821	10.7916	10.7862	10.82	10.84	10.86	10.88
31	Burundi	SSA	18.4272	18.3797	18.3617	18.3332	18.2884	18.2699	18.244	18.2179	18.204	18.1562	18.1584	18.3661	18.2876	18.2557	18.2148	18.2001	18.175	18.0964	18.1326	18.1668	17.9015	17.8258	17.9301	17.8401	17.8584	17.8632	17.7823	17.6561	17.6855	17.7051	17.6513	17.5662	17.5871	17.5686	17.5873	17.4699	17.4355	17.4036	17.378	17.3756	17.3493	17.3078	17.3243	17.349	17.3935	17.5539	17.6509
34	Cameroon	SSA	11.6134	11.5591	11.5056	11.453	11.4002	11.3474	11.2908	11.2342	11.178	11.1228	11.079	11.0486	10.9969	10.9382	10.8816	10.8439	10.7701	10.719	10.6255	10.5506	10.4985	10.4047	10.2959	10.2211	10.1124	9.99658	9.94979	9.86467	9.78243	9.69919	9.56887	9.36665	9.25811	9.16077	9.05616	8.94037	8.84211	8.88736	8.92582	9.0204	9.02166	9.04724	9.06302	9.07927	9.0859	9.02181	8.93873
36	Cape Verde	SSA	7.11011	7.04919	6.99521	6.9353	6.86838	6.80657	6.73878	6.68088	6.63326	6.57217	6.51087	6.39713	6.32738	6.24563	6.17845	6.1165	6.03711	5.9457	5.87832	5.76754	5.66294	5.53658	5.42189	5.31114	5.06414	5.00929	4.77475	4.87363	5.00818	4.93337	4.82868	4.78566	4.78616	4.77457	4.70825	4.71506	4.72257	4.7667	4.7007	4.63304	4.57507	4.52039	4.52922	4.48449	4.41838	4.34297	4.27724
38	Central African Republic	SSA	11.7681	11.7072	11.6476	11.5893	11.5313	11.4736	11.4128	11.3524	11.2926	11.2341	11.209	11.1455	11.1591	11.1448	11.1083	11.0835	11.0704	11.0034	10.9724	10.8923	10.8214	10.8301	10.8271	10.7421	10.747	10.7	10.6571	10.5711	10.5583	10.6362	10.6562	10.6498	10.64	10.7268	10.6622	10.6651	10.6556	10.6988	10.6935	10.668	10.6435	10.6803	10.7892	10.8171	10.77	10.8973	11.0247
39	Chad	SSA	14.429	14.3901	14.3522	14.3154	14.2778	14.2405	14.2012	14.1622	14.123	14.0858	14.0826	14.067	14.0056	14.0243	14.0582	14.0574	14.0671	14.0474	14.0409	13.9493	13.9139	13.8686	13.9307	13.9684	13.7917	13.579	13.5842	13.6646	13.658	13.9361	13.9717	13.9454	13.9277	13.8001	13.7761	13.5364	13.6089	13.6667	13.5172	13.4713	13.5591	13.4648	13.4689	13.4993	13.4438	13.4751	13.47
43	Comoros	SSA	12.3537	12.3051	12.2676	12.2262	12.1728	12.1489	12.0937	12.0501	12.0275	11.9577	11.9004	11.8509	11.8063	11.7761	11.6917	11.615	11.5645	11.5213	11.4657	11.3861	11.2927	11.2308	11.1797	11.1512	11.0951	11.0804	11.0334	11.0035	10.9598	10.9226	10.8776	10.8602	10.8473	10.8526	10.8613	10.8158	10.7903	10.7847	10.7535	10.7312	10.7164	10.7145	10.7263	10.7213	10.7553	10.6513	10.5845
44	Congo	SSA	12.3537	12.3051	12.2676	12.2262	12.1728	12.1489	12.0937	12.0501	12.0275	11.9577	11.9004	11.8509	11.8063	11.7761	11.6917	11.615	11.5645	11.5213	11.4657	11.3861	11.2927	11.2308	11.1797	11.1512	11.0951	11.0804	11.0334	11.0035	10.9598	10.9226	10.8776	10.8602	10.8473	10.8526	10.8613	10.8158	10.7903	10.7847	10.7535	10.7312	10.7164	10.7145	10.7263	10.7213	10.7553	10.6513	10.5845
32	Cote d'Ivoire	SSA	6.60851	6.55101	6.49391	6.43724	6.37996	6.32339	6.25061	6.17747	6.10541	6.03882	5.91977	5.77329	5.68326	5.46749	5.23784	5.23484	5.15528	5.15231	4.99496	4.95982	4.85387	4.8081	4.75401	4.66964	4.63825	4.63971	4.49824	4.43586	4.31407	4.28213	4.18239	4.1702	4.19632	4.27205	4.3401	4.31003	4.3004	4.34531	4.39264	4.42496	4.54825	4.58026	4.59779	4.61919	4.62	4.63	4.64
52	Democratic Republic of the Congo	SSA	11.1669	11.1142	11.0713	11.0257	10.9678	10.9319	10.8837	10.8305	10.7893	10.7465	10.7112	10.6842	10.6396	10.6023	10.5561	10.5089	10.4556	10.4086	10.3772	10.3339	10.2579	10.2255	10.2194	10.223	10.1824	10.2117	10.1892	10.1506	10.0943	10.0728	10.0922	10.0397	10.0347	10.0349	10.0279	9.96084	9.94242	9.92882	9.86718	9.83929	9.81074	9.77097	9.79205	9.83702	9.81085	9.82373	9.85988
60	Equatorial Guinea	SSA	10.3888	10.3203	10.3202	10.2986	10.2431	10.2103	10.1733	10.14	10.1165	10.0772	10.013	9.95479	9.86062	9.79952	9.70428	9.63802	9.551	9.48914	9.44841	9.39481	9.31639	9.26249	9.12095	9.02309	8.9081	8.9159	8.81174	8.75068	8.68817	8.63735	8.61207	8.57372	8.48586	8.49567	8.47127	8.4424	8.37767	8.30138	8.21486	8.1319	8.08715	8.05923	8.02441	8.0088	7.96815	7.91664	7.86141
61	Eritrea	SSA	10.3888	10.3203	10.3202	10.2986	10.2431	10.2103	10.1733	10.14	10.1165	10.0772	10.013	9.95479	9.86062	9.79952	9.70428	9.63802	9.551	9.48914	9.44841	9.39481	9.31639	9.26249	9.12095	9.02309	8.9081	8.9159	8.81174	8.75068	8.68817	8.63735	8.61207	8.57372	8.48586	8.49567	8.47127	8.4424	8.37767	8.30138	8.21486	8.1319	8.08715	8.05923	8.02441	8.0088	7.96815	7.91664	7.86141
63	Ethiopia	SSA	11.1669	11.1142	11.0713	11.0257	10.9678	10.9319	10.8837	10.8305	10.7893	10.7465	10.7112	10.6842	10.6396	10.6023	10.5561	10.5089	10.4556	10.4086	10.3772	10.3339	10.2579	10.2255	10.2194	10.223	10.1824	10.2117	10.1892	10.1506	10.0943	10.0728	10.0922	10.0397	10.0347	10.0349	10.0279	9.96084	9.94242	9.92882	9.86718	9.83929	9.81074	9.77097	9.79205	9.83702	9.81085	9.82373	9.85988
69	Gabon	SSA	9.1497	9.08036	9.01143	8.94317	8.87454	8.80577	8.73161	8.65758	8.58387	8.51071	8.43316	8.23285	8.13421	8.03083	7.94972	7.87084	7.73741	7.60865	7.49914	7.32366	7.15092	6.92815	6.69494	6.49608	6.04086	5.92678	5.46042	5.63013	5.90841	5.77902	5.61753	5.56734	5.53678	5.46485	5.36497	5.33741	5.3557	5.4715	5.39184	5.28597	5.16445	5.04702	5.04466	4.97374	4.88776	4.78677	4.71871
70	Gambia	SSA	10.0593	10.0096	9.99026	9.96323	9.91635	9.89875	9.87383	9.84957	9.8383	9.79343	9.74055	9.56528	9.58821	9.58922	9.5206	9.4058	9.2004	9.13868	9.10129	8.95785	9.06198	8.91123	8.8074	8.73328	8.49591	8.55317	8.41261	8.34562	8.40019	8.21046	8.32633	8.32002	8.15982	8.29809	8.31658	8.40868	8.32518	8.24168	8.1018	8.00211	7.93488	7.88862	7.81698	7.72608	7.66099	7.68175	7.59099
73	Ghana	SSA	9.85949	9.80325	9.81317	9.6456	9.49167	9.56031	9.47449	9.41941	9.42299	9.24479	9.1438	9.10149	9.0442	9.00282	8.97751	8.96218	8.96095	8.93976	8.92355	8.88262	8.76158	8.69359	8.75458	8.74512	8.68364	8.85574	8.91084	8.89389	8.80335	8.83862	8.87896	8.87398	8.96334	9.07495	9.02004	8.97645	8.92182	8.85681	8.7822	8.71347	8.66521	8.59281	8.53582	8.47	8.49	8.51	8.53
79	Guinea	SSA	10.6664	10.5942	10.5551	10.5097	10.4384	10.3968	10.346	10.2982	10.2577	10.1861	10.1326	10.047	9.95244	10.0104	9.92649	9.83894	9.79994	9.74936	9.70007	9.65201	9.59788	9.54203	9.49843	9.42783	9.32744	9.25931	9.12165	9.06964	9.01286	8.98537	8.91955	8.90078	8.86737	8.84183	8.82661	8.8269	8.81811	8.79308	8.73585	8.70038	8.69534	8.73173	8.71765	8.67568	8.64848	8.6149	8.57687
80	Guinea Bissau	SSA	10.332	10.2451	10.1594	10.072	9.83896	9.87564	9.70633	9.6157	9.56477	9.53627	9.4578	9.3765	9.30115	9.24872	9.12455	9.03648	8.95393	8.87696	8.83132	8.76473	8.70091	8.74507	8.66536	8.65736	8.60668	8.58033	8.59079	8.68026	8.53324	8.51063	8.72588	8.4953	8.39456	8.46586	8.3876	8.29315	8.26174	8.23944	8.1524	8.10657	8.02799	7.97694	7.97929	7.97176	7.94872	7.90533	7.87756
97	Kenya	SSA	9.99515	9.78107	9.94497	9.99868	9.89036	9.82728	9.78617	9.77106	9.78231	9.77814	9.75805	9.80952	9.76917	9.73318	9.64523	9.65528	9.52873	9.48715	9.4225	9.36966	9.30368	9.23889	9.18874	9.13938	9.09379	9.11178	9.07624	8.98375	8.89372	8.86348	8.8127	8.81748	8.7785	8.80166	8.81071	8.78884	8.7335	8.69069	8.64576	8.61607	8.58823	8.60141	8.64599	8.67	8.66	8.65	8.64
104	Lesotho	SSA	14.1454	14.0904	14.0667	14.0316	13.9807	13.9555	13.9126	13.8699	13.8284	13.7975	13.7168	13.6838	13.5009	13.3698	13.2661	13.2307	13.2364	13.1116	13.1162	13.0988	13.0732	13.1915	12.9818	12.7044	12.6349	12.7382	12.5744	12.3998	12.2499	12.3524	12.2919	12.3059	12.2895	12.4235	12.3522	12.3375	12.3171	12.2607	12.1191	11.9966	11.9471	11.8912	11.8284	11.7752	11.7693	11.6151	11.4923
105	Liberia	SSA	8.28659	8.21585	8.17661	8.12777	8.06006	8.01938	7.96882	7.91816	7.87856	7.80542	7.76285	7.72469	7.7	7.66276	7.59463	7.56585	7.34445	7.33929	7.27104	7.1752	7.08752	7.01305	6.95207	6.96662	6.86558	7.04003	6.96777	6.95188	6.88029	6.80347	6.83819	6.79628	6.8163	6.81036	6.8072	6.81032	6.79204	6.77614	6.79274	6.79478	6.60236	6.37973	6.40036	6.40002	6.34441	6.29246	6.27884
109	Madagascar	SSA	9.35748	9.31596	9.27541	9.23586	9.19627	9.15675	9.11601	9.07554	9.03538	8.99646	8.98489	8.963	8.9389	8.95411	8.91127	8.92123	8.90151	8.8419	8.76835	8.72957	8.6745	8.62871	8.64505	8.67776	8.65534	8.64245	8.6854	8.66187	8.69908	8.59328	8.59109	8.70427	8.73166	8.72752	8.77807	8.75734	8.75259	8.73039	8.71571	8.67261	8.6315	8.71898	8.71418	8.69883	8.70842	8.69771	8.69331
110	Malawi	SSA	15.0852	15.0517	15.0197	14.988	14.9567	14.9548	14.8775	14.849	14.8269	14.8063	14.7972	14.7609	14.787	14.8336	14.8852	14.7571	14.6589	14.5661	14.6003	14.5454	14.5452	14.3968	14.2943	14.2131	14.1521	14.1252	14.0983	14.0581	13.9748	13.9412	13.9542	14.0409	14.0538	14.0284	14	13.9337	13.9569	13.9788	14.0082	14.0013	13.99	13.9168	14.0318	13.9213	14.0106	13.7964	13.716
113	Mali	SSA	8.22749	8.19301	8.15893	8.1242	8.09101	8.05626	8.02024	7.98386	7.94811	7.91125	7.88519	7.88303	7.88203	7.80984	7.76047	7.75003	7.7051	7.67128	7.63237	7.64389	7.57795	7.54083	7.48459	7.51858	7.55301	7.40218	7.25072	7.16138	7.18472	6.9175	7.05959	7.09025	7.15113	7.08954	7.02829	6.99221	6.91234	6.88409	6.88073	6.75962	6.74635	6.75485	6.65613	6.68374	6.65169	6.57	6.55333
117	Mauritania	SSA	17.2907	17.2384	17.1872	17.137	17.087	17.0371	16.979	16.9223	16.8669	16.8106	16.7072	16.4952	16.4988	16.5522	16.2167	16.039	15.9962	15.9193	15.7821	15.766	15.613	15.5491	15.4818	15.5073	15.3389	15.3676	15.2156	15.1711	15.1177	15.0056	14.9016	14.7906	14.7497	14.6273	14.6527	14.5548	14.4608	14.3962	14.3245	14.2528	14.2389	14.2361	14.2554	14.2333	14.2132	14.1853	14.1382
118	Mauritius	SSA	7.11011	7.04919	6.99521	6.9353	6.86838	6.80657	6.73878	6.68088	6.63326	6.57217	6.51087	6.39713	6.32738	6.24563	6.17845	6.1165	6.03711	5.9457	5.87832	5.76754	5.66294	5.53658	5.42189	5.31114	5.06414	5.00929	4.77475	4.87363	5.00818	4.93337	4.82868	4.78566	4.78616	4.77457	4.70825	4.71506	4.72257	4.7667	4.7007	4.63304	4.57507	4.52039	4.52922	4.48449	4.41838	4.34297	4.27724
126	Mozambique	SSA	12.3537	12.3051	12.2676	12.2262	12.1728	12.1489	12.0937	12.0501	12.0275	11.9577	11.9004	11.8509	11.8063	11.7761	11.6917	11.615	11.5645	11.5213	11.4657	11.3861	11.2927	11.2308	11.1797	11.1512	11.0951	11.0804	11.0334	11.0035	10.9598	10.9226	10.8776	10.8602	10.8473	10.8526	10.8613	10.8158	10.7903	10.7847	10.7535	10.7312	10.7164	10.7145	10.7263	10.7213	10.7553	10.6513	10.5845
128	Namibia	SSA	8.20398	8.16972	8.1357	8.09324	8.0309	7.99593	7.95252	7.90818	7.87652	7.81053	7.70391	7.69554	7.54215	7.43284	7.25744	7.18471	7.14353	7.19713	7.19145	7.15482	7.15442	7.14071	7.09842	7.07699	7.05246	7.06838	7.03186	6.97447	6.90607	6.8745	6.83678	6.80291	6.79887	6.85231	6.88858	6.90295	6.8865	6.87262	6.87973	6.8329	6.89963	6.84055	6.73749	6.76836	6.69569	6.65163	6.61561
134	Niger	SSA	9.16564	9.13598	9.1072	9.07933	9.05133	9.02332	8.99591	8.96863	8.94156	8.91478	8.85801	8.82143	8.71376	8.61367	8.62371	8.54989	8.56675	8.56331	8.55583	8.5945	8.56075	8.48963	8.54865	8.76794	8.6634	8.69319	8.68899	8.60382	8.45604	8.37661	8.32366	8.32472	8.35478	8.39271	8.63096	8.62617	8.59185	8.65528	8.60976	8.63145	8.67967	8.68188	8.79477	8.81148	8.79841	8.80344	8.80008
135	Nigeria	SSA	10.8617	10.7764	10.695	10.6691	10.5936	10.5728	10.5885	10.5281	10.5297	10.4663	10.4016	10.3493	10.2703	10.1502	10.0875	9.99677	10.04	10.2463	10.2631	9.98156	9.66335	9.531	9.48796	9.39054	9.26045	9.29892	9.17453	9.13109	9.20315	9.12165	9.09916	9.19712	9.20516	9.27464	9.3133	9.20355	9.17053	9.1695	9.0458	8.9603	8.88887	8.80641	8.76284	8.72369	8.71782	8.67315	8.58403
156	Rwanda	SSA	19.4051	19.3578	19.341	19.3165	19.2722	19.2571	19.2349	19.2142	19.2046	19.162	19.1506	19.2044	19.0731	19.2228	19.3994	19.3436	19.2912	19.2373	19.1847	19.0906	18.997	19.0081	19.029	19.018	18.9865	18.8084	18.8598	18.8311	18.751	18.6728	18.5646	18.5238	18.4618	18.4266	18.51	18.4854	18.4519	18.4969	18.5755	18.586	18.6211	18.6631	18.5767	18.6929	19.2692	18.7082	18.7101
164	Senegal	SSA	7.28501	7.231	7.17799	7.12601	7.07403	7.02215	6.96768	6.91345	6.85968	6.80719	6.77366	6.70877	6.65846	6.6024	6.56818	6.51901	6.47721	6.48153	6.3969	6.46841	6.36155	6.35538	6.27252	6.3334	6.27609	6.17311	6.07214	6.11743	6.1785	6.11023	6.16385	6.19024	6.0376	6.02409	6.09748	6.06959	6.03497	6.00897	5.97122	6.01753	5.98958	6.02384	6.02598	6.07948	6.07155	6.0371	6.00353
166	Seychelles	SSA	7.11011	7.04919	6.99521	6.9353	6.86838	6.80657	6.73878	6.68088	6.63326	6.57217	6.51087	6.39713	6.32738	6.24563	6.17845	6.1165	6.03711	5.9457	5.87832	5.76754	5.66294	5.53658	5.42189	5.31114	5.06414	5.00929	4.77475	4.87363	5.00818	4.93337	4.82868	4.78566	4.78616	4.77457	4.70825	4.71506	4.72257	4.7667	4.7007	4.63304	4.57507	4.52039	4.52922	4.48449	4.41838	4.34297	4.27724
167	Sierra Leone	SSA	9.22918	9.152	9.10461	9.0489	8.97271	8.92126	8.86294	8.80549	8.75846	8.67814	8.62697	8.58896	8.51946	8.48312	8.45308	8.3544	8.26035	8.24835	8.11647	7.99271	7.93302	7.92268	7.91471	7.85744	7.78912	7.7363	7.76757	7.74487	7.73613	7.66448	7.6046	7.52695	7.50164	7.51447	7.49458	7.52502	7.5785	7.52807	7.50799	7.49365	7.47598	7.59256	7.67814	7.64846	7.61923	7.74984	8.09173
172	Somalia	SSA	11.1669	11.1142	11.0713	11.0257	10.9678	10.9319	10.8837	10.8305	10.7893	10.7465	10.7112	10.6842	10.6396	10.6023	10.5561	10.5089	10.4556	10.4086	10.3772	10.3339	10.2579	10.2255	10.2194	10.223	10.1824	10.2117	10.1892	10.1506	10.0943	10.0728	10.0922	10.0397	10.0347	10.0349	10.0279	9.96084	9.94242	9.92882	9.86718	9.83929	9.81074	9.77097	9.79205	9.83702	9.81085	9.82373	9.85988
173	South Africa	SSA	5.07052	5.01803	4.97899	4.92742	4.86222	4.80737	4.74594	4.70419	4.68265	4.63363	4.58858	4.56141	4.52056	4.46044	4.40717	4.36215	4.3368	4.28275	4.25751	4.21142	4.17497	4.14502	4.14885	4.12619	4.08742	4.09181	4.08908	4.11713	4.10794	4.08771	4.03982	4.00398	4.03555	4.08428	4.05152	4.09271	4.08945	4.06191	4.00956	3.98012	3.98569	3.99377	4.01378	3.99524	3.949	3.89917	3.83577
176	Sudan	SSA	12.3537	12.3051	12.2676	12.2262	12.1728	12.1489	12.0937	12.0501	12.0275	11.9577	11.9004	11.8509	11.8063	11.7761	11.6917	11.615	11.5645	11.5213	11.4657	11.3861	11.2927	11.2308	11.1797	11.1512	11.0951	11.0804	11.0334	11.0035	10.9598	10.9226	10.8776	10.8602	10.8473	10.8526	10.8613	10.8158	10.7903	10.7847	10.7535	10.7312	10.7164	10.7145	10.7263	10.7213	10.7553	10.6513	10.5845
178	Swaziland	SSA	12.2938	12.2461	12.2284	12.2026	12.1566	12.1393	12.1054	12.0717	12.0503	11.9947	11.8528	11.7076	11.4768	11.4093	11.2445	11.0703	11.0128	10.8964	10.9459	10.8895	10.5711	10.5319	10.3742	10.2922	10.1457	10.085	10.0341	9.98719	9.94657	9.92059	9.88647	9.79766	9.71825	9.70604	9.67665	9.59989	9.58815	9.52202	9.59361	9.55644	9.56398	9.58717	9.61655	9.61216	9.5773	9.53987	9.52916
199	Tanzania	SSA	12.5626	12.4376	12.4312	12.4932	12.4184	12.4092	12.4157	12.4088	12.4207	12.3858	12.361	12.3995	12.3202	12.2725	12.2347	12.2186	12.0879	12.0549	12.0085	12.0012	11.9485	11.8964	11.818	11.7799	11.7503	11.6853	11.5966	11.5582	11.5187	11.4966	11.4795	11.501	11.4937	11.5079	11.4875	11.4995	11.472	11.4258	11.389	11.3599	11.3273	11.3181	11.3271	11.3339	11.3418	11.3185	11.27
186	Togo	SSA	11.9337	11.8858	11.8389	11.793	11.7471	11.7013	11.6426	11.5851	11.5289	11.4719	11.3567	11.2481	11.1754	11.0895	10.8998	10.7186	10.568	10.4587	10.3552	10.1877	10.1666	10.092	10.0591	10.1166	10.0748	10.0901	10.103	10.0463	9.93735	9.87515	9.94022	10.0233	10.0813	10.1602	10.1372	10.0945	10.0647	10.0552	10.0099	9.97328	9.99162	10.0031	10.0542	10.2246	10.0016	9.95095	9.85693
195	Uganda	SSA	18.8081	18.8805	18.8313	18.8032	18.8442	18.792	18.7496	18.7214	18.7365	18.7001	18.6676	18.701	18.6744	18.5659	18.4998	18.4958	18.445	18.4041	18.3959	18.2926	18.2975	18.2903	18.3035	18.33	18.3511	18.4025	18.4189	18.4261	18.5194	18.6824	18.745	18.71	18.6286	18.5587	18.6852	18.6822	18.6977	18.649	18.5922	18.5323	18.506	18.5293	18.5278	18.4677	18.429	18.32	18.33
209	Zambia	SSA	10.1648	10.0812	9.99844	9.91586	9.83399	9.85553	9.70661	9.64201	9.66065	9.4198	9.31833	9.28325	9.26336	9.2049	9.02271	8.79048	8.80608	8.66586	8.59843	8.55482	8.45206	8.43222	8.30704	8.29969	8.18681	8.21384	8.12098	8.15697	8.12603	8.14005	8.0813	8.05017	8.12978	8.20127	8.24965	8.27108	8.30823	8.3219	8.2901	8.31699	8.25182	8.31425	8.39593	8.37634	8.60531	8.69152	8.67
210	Zimbabwe	SSA	10.4227	10.3763	10.3605	10.2922	10.2612	10.1948	10.0648	10.0105	10.0209	9.98415	9.95546	9.90901	9.90605	9.93111	9.83921	9.77781	9.76473	9.67473	9.66002	9.52747	9.29482	9.20021	9.10951	9.07216	9.04587	9.03735	9.04631	9.14341	9.10226	9.09336	8.9822	8.8464	8.81208	8.8017	8.83476	8.76331	8.73266	8.74966	8.64338	8.56279	8.53081	8.46643	8.57876	8.55866	8.47	7.98	7.49
[truncated: 54 more columns]

## Sheet: Temp
Serial No	Country	Region	2008	2009	2010	2011	2012	2013	2014	2015	2016	2017	2018	2019	2020	2021	2022	2023	2024	2025	2026	2027	2028	2029	2030	2031	2032	2033	2034	2035	2036	2037	2038	2039	2040	2041	2042	2043	2044	2045	2046	2047	2048	2049	2050
5	Angola	SSA	22.7153	22.7563	22.7972	22.8382	22.8791	22.9201	22.961	23.0019	23.0429	23.0838	23.1248	23.1657	23.2066	23.2476	23.2885	23.3295	23.3704	23.4113	23.4523	23.4932	23.5342	23.5751	23.6161	23.6532	23.6903	23.7274	23.7645	23.8016	23.8387	23.8758	23.9129	23.95	23.9871	24.0242	24.0613	24.0984	24.1355	24.1726	24.2097	24.2468	24.2839	24.321	24.3581
21	Benin	SSA	27.3607	27.3612	27.3617	27.3623	27.3628	27.3633	27.3638	27.3644	27.3649	27.3654	27.3659	27.3665	27.367	27.3675	27.368	27.3686	27.3691	27.3696	27.3701	27.3706	27.3712	27.3717	27.3722	27.4051	27.438	27.4709	27.5037	27.5366	27.5695	27.6024	27.6353	27.6681	27.701	27.7339	27.7668	27.7997	27.8326	27.8654	27.8983	27.9312	27.9641	27.997	28.0298
25	Botswana	SSA	21.7621	21.7903	21.8185	21.8467	21.8749	21.9031	21.9314	21.9596	21.9878	22.016	22.0442	22.0724	22.1006	22.1288	22.157	22.1853	22.2135	22.2417	22.2699	22.2981	22.3263	22.3545	22.3827	22.4214	22.4601	22.4988	22.5375	22.5762	22.6149	22.6535	22.6922	22.7309	22.7696	22.8083	22.847	22.8857	22.9244	22.963	23.0017	23.0404	23.0791	23.1178	23.1565
30	Burkina Faso	SSA	28.1284	28.1282	28.1281	28.128	28.1279	28.1277	28.1276	28.1275	28.1273	28.1272	28.1271	28.127	28.1268	28.1267	28.1266	28.1264	28.1263	28.1262	28.1261	28.1259	28.1258	28.1257	28.1255	28.1595	28.1935	28.2276	28.2616	28.2956	28.3296	28.3636	28.3976	28.4316	28.4656	28.4996	28.5336	28.5676	28.6016	28.6356	28.6696	28.7036	28.7376	28.7716	28.8056
31	Burundi	SSA	18.8233	18.9345	19.0457	19.1569	19.2681	19.3793	19.4905	19.6016	19.7128	19.824	19.9352	20.0464	20.1576	20.2688	20.38	20.4912	20.6024	20.7136	20.8248	20.936	21.0472	21.1584	21.2696	21.3062	21.3427	21.3793	21.4158	21.4524	21.489	21.5255	21.5621	21.5986	21.6352	21.6718	21.7083	21.7449	21.7814	21.818	21.8545	21.8911	21.9277	21.9642	22.0008
34	Cameroon	SSA	24.4525	24.4803	24.508	24.5358	24.5636	24.5913	24.6191	24.6469	24.6746	24.7024	24.7302	24.7579	24.7857	24.8135	24.8412	24.869	24.8968	24.9245	24.9523	24.9801	25.0078	25.0356	25.0634	25.0971	25.1308	25.1645	25.1982	25.2319	25.2657	25.2994	25.3331	25.3668	25.4005	25.4342	25.468	25.5017	25.5354	25.5691	25.6028	25.6365	25.6702	25.704	25.7377
36	Cape Verde	SSA	24.0089	24.0063	24.0038	24.0013	23.9987	23.9962	23.9937	23.9911	23.9886	23.986	23.9835	23.981	23.9784	23.9759	23.9733	23.9708	23.9683	23.9657	23.9632	23.9606	23.9581	23.9556	23.953	23.9787	24.0044	24.0301	24.0558	24.0815	24.1072	24.1329	24.1586	24.1843	24.21	24.2357	24.2614	24.2871	24.3128	24.3385	24.3642	24.3899	24.4156	24.4413	24.467
38	Central African Republic	SSA	24.8829	24.9131	24.9434	24.9736	25.0038	25.034	25.0642	25.0945	25.1247	25.1549	25.1851	25.2153	25.2456	25.2758	25.306	25.3362	25.3664	25.3967	25.4269	25.4571	25.4873	25.5175	25.5478	25.5843	25.6209	25.6574	25.694	25.7306	25.7671	25.8037	25.8402	25.8768	25.9133	25.9499	25.9865	26.023	26.0596	26.0961	26.1327	26.1692	26.2058	26.2424	26.2789
39	Chad	SSA	27.3434	27.2833	27.2232	27.1631	27.103	27.0429	26.9828	26.9226	26.8625	26.8024	26.7423	26.6822	26.6221	26.562	26.5019	26.4417	26.3816	26.3215	26.2614	26.2013	26.1412	26.0811	26.021	26.0591	26.0972	26.1353	26.1734	26.2115	26.2496	26.2877	26.3258	26.3639	26.402	26.4401	26.4782	26.5163	26.5544	26.5925	26.6306	26.6687	26.7068	26.7449	26.783
43	Comoros	SSA	24.8202	24.9335	25.0469	25.1602	25.2736	25.3869	25.5002	25.6136	25.7269	25.8402	25.9536	26.0669	26.1802	26.2936	26.4069	26.5203	26.6336	26.7469	26.8603	26.9736	27.0869	27.2003	27.3136	27.3384	27.3631	27.3879	27.4127	27.4374	27.4622	27.4869	27.5117	27.5365	27.5612	27.586	27.6107	27.6355	27.6603	27.685	27.7098	27.7345	27.7593	27.7841	27.8088
44	Congo	SSA	24.8095	24.8298	24.8501	24.8704	24.8907	24.911	24.9314	24.9517	24.972	24.9923	25.0126	25.0329	25.0532	25.0735	25.0938	25.1141	25.1344	25.1547	25.175	25.1953	25.2156	25.2359	25.2562	25.2904	25.3246	25.3588	25.393	25.4272	25.4614	25.4956	25.5298	25.564	25.5982	25.6323	25.6665	25.7007	25.7349	25.7691	25.8033	25.8375	25.8717	25.9059	25.9401
32	Cote d'Ivoire	SSA	27.127	27.1027	27.0784	27.0541	27.0298	27.0055	26.9812	26.9569	26.9327	26.9084	26.8841	26.8598	26.8355	26.8112	26.7869	26.7626	26.7384	26.7141	26.6898	26.6655	26.6412	26.6169	26.5926	26.6254	26.6582	26.691	26.7238	26.7566	26.7894	26.8222	26.855	26.8878	26.9206	26.9534	26.9862	27.019	27.0518	27.0846	27.1174	27.1502	27.183	27.2158	27.2486
52	Democratic Republic of the Congo	SSA	24.1645	24.159	24.1535	24.148	24.1425	24.137	24.1315	24.1261	24.1206	24.1151	24.1096	24.1041	24.0986	24.0931	24.0877	24.0822	24.0767	24.0712	24.0657	24.0602	24.0548	24.0493	24.0438	24.0798	24.1158	24.1518	24.1878	24.2238	24.2598	24.2958	24.3318	24.3678	24.4038	24.4398	24.4758	24.5118	24.5478	24.5838	24.6198	24.6558	24.6918	24.7278	24.7639
60	Equatorial Guinea	SSA	25.2222	25.2229	25.2237	25.2244	25.2251	25.2258	25.2265	25.2272	25.2279	25.2286	25.2293	25.23	25.2307	25.2314	25.2322	25.2329	25.2336	25.2343	25.235	25.2357	25.2364	25.2371	25.2378	25.2671	25.2963	25.3256	25.3549	25.3841	25.4134	25.4427	25.4719	25.5012	25.5304	25.5597	25.589	25.6182	25.6475	25.6768	25.706	25.7353	25.7645	25.7938	25.8231
61	Eritrea	SSA	24.9073	25.0517	25.1962	25.3406	25.4851	25.6295	25.774	25.9184	26.0629	26.2073	26.3517	26.4962	26.6406	26.7851	26.9295	27.074	27.2184	27.3629	27.5073	27.6518	27.7962	27.9407	28.0851	28.1265	28.168	28.2094	28.2508	28.2922	28.3336	28.375	28.4165	28.4579	28.4993	28.5407	28.5821	28.6236	28.665	28.7064	28.7478	28.7892	28.8306	28.8721	28.9135
63	Ethiopia	SSA	22.8942	22.9253	22.9564	22.9875	23.0186	23.0497	23.0808	23.1119	23.1431	23.1742	23.2053	23.2364	23.2675	23.2986	23.3297	23.3608	23.3919	23.423	23.4541	23.4852	23.5163	23.5474	23.5785	23.6167	23.6548	23.6929	23.731	23.7692	23.8073	23.8454	23.8835	23.9217	23.9598	23.9979	24.036	24.0742	24.1123	24.1504	24.1885	24.2267	24.2648	24.3029	24.341
69	Gabon	SSA	25.5426	25.5477	25.5528	25.5578	25.5629	25.568	25.5731	25.5781	25.5832	25.5883	25.5933	25.5984	25.6035	25.6085	25.6136	25.6187	25.6237	25.6288	25.6339	25.639	25.644	25.6491	25.6542	25.6861	25.7181	25.7501	25.7821	25.8141	25.846	25.878	25.91	25.942	25.974	26.0059	26.0379	26.0699	26.1019	26.1339	26.1658	26.1978	26.2298	26.2618	26.2938
70	Gambia	SSA	27.6446	27.7007	27.7569	27.813	27.8691	27.9253	27.9814	28.0375	28.0937	28.1498	28.206	28.2621	28.3182	28.3744	28.4305	28.4867	28.5428	28.5989	28.6551	28.7112	28.7674	28.8235	28.8796	28.9133	28.947	28.9807	29.0144	29.0481	29.0818	29.1155	29.1492	29.1829	29.2166	29.2503	29.284	29.3177	29.3514	29.3851	29.4188	29.4525	29.4862	29.5199	29.5535
73	Ghana	SSA	27.3739	27.3659	27.3579	27.3499	27.342	27.334	27.326	27.318	27.31	27.3021	27.2941	27.2861	27.2781	27.2701	27.2622	27.2542	27.2462	27.2382	27.2302	27.2223	27.2143	27.2063	27.1983	27.2303	27.2622	27.2942	27.3262	27.3581	27.3901	27.4221	27.454	27.486	27.5179	27.5499	27.5819	27.6138	27.6458	27.6778	27.7097	27.7417	27.7736	27.8056	27.8376
79	Guinea	SSA	26.0259	26.0582	26.0905	26.1228	26.1551	26.1875	26.2198	26.2521	26.2844	26.3168	26.3491	26.3814	26.4137	26.446	26.4784	26.5107	26.543	26.5753	26.6076	26.64	26.6723	26.7046	26.7369	26.7719	26.807	26.842	26.877	26.912	26.9471	26.9821	27.0171	27.0521	27.0872	27.1222	27.1572	27.1922	27.2273	27.2623	27.2973	27.3323	27.3674	27.4024	27.4374
80	Guinea Bissau	SSA	27.5272	27.5489	27.5705	27.5922	27.6139	27.6355	27.6572	27.6789	27.7006	27.7222	27.7439	27.7656	27.7872	27.8089	27.8306	27.8523	27.8739	27.8956	27.9173	27.9389	27.9606	27.9823	28.004	28.0351	28.0662	28.0974	28.1285	28.1597	28.1908	28.222	28.2531	28.2842	28.3154	28.3465	28.3777	28.4088	28.44	28.4711	28.5022	28.5334	28.5645	28.5957	28.6268
97	Kenya	SSA	24.9885	24.9625	24.9366	24.9107	24.8848	24.8588	24.8329	24.807	24.781	24.7551	24.7292	24.7033	24.6773	24.6514	24.6255	24.5995	24.5736	24.5477	24.5218	24.4958	24.4699	24.444	24.418	24.453	24.4879	24.5229	24.5578	24.5927	24.6277	24.6626	24.6976	24.7325	24.7674	24.8024	24.8373	24.8722	24.9072	24.9421	24.9771	25.012	25.0469	25.0819	25.1168
104	Lesotho	SSA	12.5159	12.692	12.8682	13.0444	13.2205	13.3967	13.5728	13.749	13.9251	14.1013	14.2775	14.4536	14.6298	14.8059	14.9821	15.1582	15.3344	15.5105	15.6867	15.8629	16.039	16.2152	16.3913	16.4295	16.4677	16.5059	16.5441	16.5823	16.6205	16.6587	16.6969	16.7351	16.7733	16.8115	16.8497	16.8879	16.9261	16.9643	17.0025	17.0407	17.0789	17.117	17.1552
105	Liberia	SSA	26.1749	26.187	26.199	26.2111	26.2232	26.2353	26.2473	26.2594	26.2715	26.2836	26.2956	26.3077	26.3198	26.3319	26.3439	26.356	26.3681	26.3802	26.3922	26.4043	26.4164	26.4285	26.4405	26.4732	26.5058	26.5384	26.5711	26.6037	26.6363	26.669	26.7016	26.7342	26.7668	26.7995	26.8321	26.8647	26.8974	26.93	26.9626	26.9953	27.0279	27.0605	27.0932
109	Madagascar	SSA	22.465	22.5373	22.6097	22.682	22.7544	22.8267	22.8991	22.9714	23.0438	23.1161	23.1885	23.2608	23.3332	23.4055	23.4779	23.5502	23.6226	23.6949	23.7673	23.8396	23.912	23.9843	24.0567	24.0858	24.1149	24.144	24.1731	24.2022	24.2313	24.2604	24.2895	24.3186	24.3478	24.3769	24.406	24.4351	24.4642	24.4933	24.5224	24.5515	24.5806	24.6097	24.6388
110	Malawi	SSA	21.6234	21.6834	21.7433	21.8033	21.8633	21.9233	21.9833	22.0433	22.1033	22.1633	22.2233	22.2833	22.3432	22.4032	22.4632	22.5232	22.5832	22.6432	22.7032	22.7632	22.8232	22.8831	22.9431	22.9805	23.0179	23.0552	23.0926	23.1299	23.1673	23.2047	23.242	23.2794	23.3167	23.3541	23.3915	23.4288	23.4662	23.5036	23.5409	23.5783	23.6156	23.653	23.6904
113	Mali	SSA	28.8178	28.799	28.7801	28.7613	28.7424	28.7235	28.7047	28.6858	28.667	28.6481	28.6293	28.6104	28.5915	28.5727	28.5538	28.535	28.5161	28.4972	28.4784	28.4595	28.4407	28.4218	28.403	28.443	28.4831	28.5231	28.5632	28.6032	28.6433	28.6834	28.7234	28.7635	28.8035	28.8436	28.8836	28.9237	28.9638	29.0038	29.0439	29.0839	29.124	29.1641	29.2041
117	Mauritania	SSA	29.6649	29.5709	29.4769	29.3829	29.289	29.195	29.101	29.007	28.913	28.819	28.725	28.6311	28.5371	28.4431	28.3491	28.2551	28.1611	28.0672	27.9732	27.8792	27.7852	27.6912	27.5972	27.6385	27.6798	27.721	27.7623	27.8036	27.8449	27.8861	27.9274	27.9687	28.01	28.0512	28.0925	28.1338	28.1751	28.2163	28.2576	28.2989	28.3401	28.3814	28.4227
118	Mauritius	SSA	24.6331	24.6564	24.6796	24.7028	24.726	24.7492	24.7724	24.7956	24.8188	24.842	24.8652	24.8884	24.9116	24.9348	24.958	24.9812	25.0044	25.0276	25.0508	25.074	25.0972	25.1204	25.1436	25.1672	25.1907	25.2143	25.2378	25.2613	25.2849	25.3084	25.332	25.3555	25.379	25.4026	25.4261	25.4497	25.4732	25.4967	25.5203	25.5438	25.5674	25.5909	25.6144
126	Mozambique	SSA	24.2824	24.2746	24.2668	24.259	24.2511	24.2433	24.2355	24.2277	24.2199	24.2121	24.2042	24.1964	24.1886	24.1808	24.173	24.1652	24.1573	24.1495	24.1417	24.1339	24.1261	24.1183	24.1104	24.1447	24.1789	24.2132	24.2474	24.2817	24.3159	24.3502	24.3844	24.4187	24.4529	24.4872	24.5214	24.5557	24.5899	24.6242	24.6584	24.6927	24.7269	24.7612	24.7954
128	Namibia	SSA	19.5782	19.7065	19.8348	19.9631	20.0914	20.2197	20.348	20.4763	20.6046	20.7329	20.8612	20.9895	21.1178	21.2461	21.3744	21.5028	21.6311	21.7594	21.8877	22.016	22.1443	22.2726	22.4009	22.4379	22.4749	22.5119	22.5489	22.5859	22.6229	22.6599	22.6969	22.7339	22.7709	22.8079	22.8449	22.8819	22.9189	22.9559	22.9929	23.0299	23.0669	23.1039	23.1409
134	Niger	SSA	27.8105	27.751	27.6916	27.6321	27.5727	27.5132	27.4538	27.3943	27.3348	27.2754	27.2159	27.1565	27.097	27.0376	26.9781	26.9186	26.8592	26.7997	26.7403	26.6808	26.6213	26.5619	26.5024	26.5423	26.5822	26.6221	26.662	26.7019	26.7418	26.7816	26.8215	26.8614	26.9013	26.9412	26.9811	27.021	27.0609	27.1007	27.1406	27.1805	27.2204	27.2603	27.3002
135	Nigeria	SSA	27.1533	27.1304	27.1076	27.0848	27.0619	27.0391	27.0163	26.9934	26.9706	26.9478	26.925	26.9021	26.8793	26.8565	26.8336	26.8108	26.788	26.7651	26.7423	26.7195	26.6966	26.6738	26.651	26.6841	26.7172	26.7503	26.7833	26.8164	26.8495	26.8826	26.9157	26.9488	26.9819	27.015	27.0481	27.0812	27.1143	27.1474	27.1805	27.2136	27.2467	27.2798	27.3129
156	Rwanda	SSA	20.1134	20.1524	20.1913	20.2303	20.2692	20.3082	20.3471	20.3861	20.425	20.464	20.5029	20.5419	20.5809	20.6198	20.6588	20.6977	20.7367	20.7756	20.8146	20.8535	20.8925	20.9314	20.9704	21.0083	21.0463	21.0842	21.1221	21.1601	21.198	21.2359	21.2739	21.3118	21.3498	21.3877	21.4256	21.4636	21.5015	21.5394	21.5774	21.6153	21.6532	21.6912	21.7291
164	Senegal	SSA	28.9244	28.918	28.9116	28.9052	28.8988	28.8924	28.886	28.8796	28.8732	28.8668	28.8604	28.854	28.8476	28.8412	28.8348	28.8284	28.822	28.8156	28.8092	28.8028	28.7964	28.79	28.7836	28.8204	28.8572	28.894	28.9308	28.9677	29.0045	29.0413	29.0781	29.1149	29.1517	29.1886	29.2254	29.2622	29.299	29.3358	29.3726	29.4095	29.4463	29.4831	29.5199
166	Seychelles	SSA	27.56	27.56	27.5601	27.5601	27.5602	27.5602	27.5603	27.5603	27.5603	27.5604	27.5604	27.5605	27.5605	27.5606	27.5606	27.5606	27.5607	27.5607	27.5608	27.5608	27.5609	27.5609	27.5609	27.5866	27.6122	27.6378	27.6634	27.689	27.7147	27.7403	27.7659	27.7915	27.8171	27.8428	27.8684	27.894	27.9196	27.9453	27.9709	27.9965	28.0221	28.0477	28.0734
167	Sierra Leone	SSA	26.691	26.691	26.691	26.6911	26.6911	26.6912	26.6912	26.6912	26.6913	26.6913	26.6914	26.6914	26.6914	26.6915	26.6915	26.6916	26.6916	26.6916	26.6917	26.6917	26.6917	26.6918	26.6918	26.725	26.7581	26.7913	26.8244	26.8576	26.8907	26.9239	26.957	26.9902	27.0234	27.0565	27.0897	27.1228	27.156	27.1891	27.2223	27.2554	27.2886	27.3217	27.3549
172	Somalia	SSA	28.8868	28.8201	28.7534	28.6867	28.62	28.5534	28.4867	28.42	28.3533	28.2866	28.2199	28.1532	28.0865	28.0199	27.9532	27.8865	27.8198	27.7531	27.6864	27.6197	27.5531	27.4864	27.4197	27.4533	27.487	27.5207	27.5543	27.588	27.6217	27.6553	27.689	27.7226	27.7563	27.79	27.8236	27.8573	27.891	27.9246	27.9583	27.9919	28.0256	28.0593	28.0929
173	South Africa	SSA	17.8764	17.9079	17.9394	17.971	18.0025	18.034	18.0655	18.097	18.1285	18.16	18.1916	18.2231	18.2546	18.2861	18.3176	18.3491	18.3806	18.4121	18.4437	18.4752	18.5067	18.5382	18.5697	18.6043	18.6388	18.6734	18.7079	18.7425	18.777	18.8116	18.8461	18.8807	18.9152	18.9498	18.9843	19.0189	19.0534	19.088	19.1225	19.1571	19.1916	19.2262	19.2607
176	Sudan	SSA	27.7989	27.7617	27.7245	27.6874	27.6502	27.613	27.5758	27.5386	27.5014	27.4642	27.4271	27.3899	27.3527	27.3155	27.2783	27.2411	27.2039	27.1668	27.1296	27.0924	27.0552	27.018	26.9808	27.0211	27.0614	27.1017	27.1419	27.1822	27.2225	27.2628	27.303	27.3433	27.3836	27.4239	27.4641	27.5044	27.5447	27.585	27.6253	27.6655	27.7058	27.7461	27.7864
178	Swaziland	SSA	20.7573	20.6844	20.6115	20.5386	20.4657	20.3928	20.3199	20.247	20.1741	20.1013	20.0284	19.9555	19.8826	19.8097	19.7368	19.6639	19.591	19.5181	19.4452	19.3723	19.2995	19.2266	19.1537	19.1869	19.22	19.2532	19.2864	19.3196	19.3527	19.3859	19.4191	19.4523	19.4854	19.5186	19.5518	19.585	19.6181	19.6513	19.6845	19.7177	19.7508	19.784	19.8172
199	Tanzania	SSA	22.5866	22.5825	22.5785	22.5745	22.5705	22.5665	22.5625	22.5584	22.5544	22.5504	22.5464	22.5424	22.5384	22.5344	22.5303	22.5263	22.5223	22.5183	22.5143	22.5103	22.5062	22.5022	22.4982	22.5329	22.5676	22.6022	22.6369	22.6716	22.7062	22.7409	22.7756	22.8103	22.8449	22.8796	22.9143	22.9489	22.9836	23.0183	23.053	23.0876	23.1223	23.157	23.1916
186	Togo	SSA	27.6179	27.6003	27.5827	27.5651	27.5475	27.5299	27.5123	27.4947	27.4771	27.4595	27.4419	27.4243	27.4067	27.3891	27.3715	27.3539	27.3363	27.3187	27.3011	27.2835	27.2659	27.2483	27.2307	27.2633	27.2959	27.3285	27.3611	27.3938	27.4264	27.459	27.4916	27.5242	27.5568	27.5895	27.6221	27.6547	27.6873	27.7199	27.7525	27.7852	27.8178	27.8504	27.883
195	Uganda	SSA	23.6905	23.6545	23.6184	23.5823	23.5462	23.5102	23.4741	23.438	23.4019	23.3659	23.3298	23.2937	23.2576	23.2216	23.1855	23.1494	23.1133	23.0773	23.0412	23.0051	22.9691	22.933	22.8969	22.934	22.9712	23.0083	23.0454	23.0826	23.1197	23.1568	23.194	23.2311	23.2682	23.3054	23.3425	23.3796	23.4168	23.4539	23.491	23.5282	23.5653	23.6024	23.6396
209	Zambia	SSA	21.3404	21.3918	21.4432	21.4947	21.5461	21.5975	21.6489	21.7003	21.7517	21.8031	21.8545	21.906	21.9574	22.0088	22.0602	22.1116	22.163	22.2144	22.2658	22.3173	22.3687	22.4201	22.4715	22.508	22.5445	22.581	22.6175	22.654	22.6905	22.7269	22.7634	22.7999	22.8364	22.8729	22.9094	22.9459	22.9824	23.0189	23.0554	23.0919	23.1284	23.1649	23.2014
210	Zimbabwe	SSA	21.7373	21.7875	21.8377	21.8879	21.9381	21.9883	22.0386	22.0888	22.139	22.1892	22.2394	22.2896	22.3399	22.3901	22.4403	22.4905	22.5407	22.5909	22.6412	22.6914	22.7416	22.7918	22.842	22.8782	22.9143	22.9505	22.9866	23.0228	23.059	23.0951	23.1313	23.1674	23.2036	23.2397	23.2759	23.312	23.3482	23.3844	23.4205	23.4567	23.4928	23.529	23.5651

[truncated: 1 more sheets: Climate Scenarios]
